# Supplementary material for: Subfunctionalization of NRC3 altered the genetic structure of the Nicotiana NRC network
Source: PLoS Genet. 2024 Sep 12;20(9):e1011402. doi: 10.1371/journal.pgen.1011402 (PMC11421798; doi:10.1371/journal.pgen.1011402)
Supplement: S2 Dataset — (XLSX) [file pgen.1011402.s028.xlsx]

## Sheet: NRC3 sequences
S2 Dataset. List of plasmids used in this study.
Sequence	Product	Antibiotic	Plasmid ID	Purpose	RE	Backbone plasmids	Comment	Publication
	pAGM9121	Spec		General L0 acceptor			General L0 acceptor addgene #51833	[1]
	pICH86988	Kan		Level 1 acceptor			addgene #48076	[1]
	pICH47742	Carb		Level 1 , postion 2 acceptor			addgene #48001	[1]
	pICH47751	Carb		Level 1 , postion 3 acceptor			addgene #48002	[1]
	pICH47761	Carb		Level 1 , postion 4 acceptor			addgene #48003	[1]
GGTCTCAAATGAGCGACTACAAGGATGACGATGACAAGGCTGTTATCACAAGTTTGTACAAAAAAGCAGGCTCCGCGGCCGCCCCCTTCACCGTCGAGGCCCAAGAAGTTATTCAGAGCGGCCGGGGAGACGGATATGGAGGGTTCTGGAAAAACGTAGTCCAGAGTACTAACAAGATCGTCAAGAAGCCGGATATCAAGATAGGCAAACTTATCGAGGCGGCCAAGAAGGCAAAAGCAAAAATGACGAAGTCCTAGGCTTCGAGACC	Flag-AVRblb2	Spec	pCHW10004	Level 0, CDS module		pAGM9121	CDS module	This study
GGTCTCAAATGGAAAAACGAAAAGATAATGAAGAAGCAAACAACTCATTGGTATGTTATTTGATAGAGTGAACTGTAAAGTATTGAATTGTAGATATCATGTGGCTTTAAAAATTTGATATGTGTTATTTTGGCAGGAGTCATTTTCTGCTCTTCGCAAGGATGCTGCCAATGTTCTGGATTTCCTAGAGAGATTAAAGAATGAAGAAGATCAAAAGGCTGTTGATGTGGATCTGATTGAAAGCCTGAAATTGAAGCTGACATTTATTTGTACATATGTCCAGCTTTCTTATTCCGATTTGGAGAAGTTTGAAGATATAATGACTAGAAAAAGACAAGAGGTTGAGAATCTGCTTCAACCAATTTTGGATGATGATGGCAAAGACGTCGGGTGTAAATA…	Rpi-blb2	Spec	pCHW00002	Level 0, CDS module		pAGM9121	CDS module (domesticated, with intron)	This study
GGTCTCAGGAGGAATTCCAATCCCACAAAAATCTGAGCTTAACAGCACAGTTGCTCCTCTCAGAGCAGAATCGGGTATTCAACACCCTCATATCAACTACTACGTTGTGTATAACGGTCCACATGCCGGTATATACGATGACTGGGGTTGTACAAAGGCGGCAACAAACGGCGTTCCCGGAGTTGCACACAAGAAATTTGCCACTATTACAGAGGCAAGAGCAGCAGCTGACGCGTACACAACAAGTCAGCAAACAGACAGGTTGAACTTCATCCCCAAAGGAGAAGCTCAACTCAAGCCCAAGAGCTTTGCTAAGGCCCTAACAAGCCCACCAAAGCAAAAAGCCCACTGGCTCACGCTAGGAACCAAAAGGCCCAGCAGTGATCCAGCCCCAAAAGA…	long 35S promoter	Spec	pICH51266	Level 0, promoter module			long 35S promoter module, addgene #50267	[2]
GGTCTCAGCTTGTCAAGCAGATCGTTCAAACATTTGGCAATAAAGTTTCTTAAGATTGAATCCTGTTGCCGGTCTTGCGATGATTATCATATAATTTCTGTTGAATTACGTTAAGCATGTAATAATTAACATGTAATGCATGACGTTATTTATGAGATGGGTTTTTATGATTAGAGTCCCGCAATTATACATTTAATACGCGATAGAAAACAAAATATAGCGCGCAAACTAGGATAAATTATCGCGCGCGGTGTCATCTATGTTACTAGATCGACGCTTGAGACC	NOS terminator module	Spec	pICH41421	Level 0, terminator module			NOS terminator module, addgene #50339	[2]
GGTCTCAGCTTGTCCTGCTTTAATGAGATATGCGAGAAGCCTATGATCGCATGATATTTGCTTTCAATTCTGTTGTGCACGTTGTAAAAAACCTGAGCATGTGTAGCTCAGATCCTTACCGCCGGTTTCGGTTCATTCTAATGAATATATCACCCGTTACTATCGTATTTTTATGAATAATATTCTCCGTTCAATTTACTGATTGTACCCTACTACTTATATGTACAATATTAAAATGAAAACAATATATTGTGCTGAATAGGTTTATAGCGACATCTATGATAGAGCGCCACAATAACAAACAATTGCGTTTTATTATTACAAATCCAATTTTAAAAAAAGCGGCAGAACCGGTCAAACCTAAAAGACTGATTACATAAATCTTATTCAAATTTCAAA…	OCS terminator module	Spec	pICH41432	Level 0, terminator module			OCS terminator module, addgene #50343	[2]
GGTCTCACCATGGTGAGCAAGGGCGAGGAGCTGTTCACCGGGGTGGTGCCCATCCTGGTCGAGCTGGACGGCGACGTAAACGGCCACAAGTTCAGCGTGTCCGGCGAGGGCGAGGGCGATGCCACCTACGGCAAGCTGACCCTGAAGTTCATCTGCACCACCGGCAAGCTGCCCGTGCCCTGGCCCACCCTCGTGACCACCCTGACCTACGGCGTGCAGTGCTTCAGCCGCTACCCCGACCACATGAAGCAGCACGACTTCTTCAAGTCCGCCATGCCCGAAGGCTACGTCCAGGAGCGCACCATCTTCTTCAAGGACGACGGCAACTACAAGACCCGCGCCGAGGTGAAGTTCGAGGGCGACACCCTGGTGAACCGCATCGAGCTGAAGGGCATCGAC…	mEGFP	Spec	pJOG170	Level 0, N terminal tag module			N terminal tag module, addgene #105391	[3]
GGTCTCTTTCGGTGAGCAAGGGCGAGGAGCTGTTCACCGGGGTGGTGCCCATCCTGGTCGAGCTGGACGGCGACGTAAACGGCCACAAGTTCAGCGTGTCCGGCGAGGGCGAGGGCGATGCCACCTACGGCAAGCTGACCCTGAAGTTCATCTGCACCACCGGCAAGCTGCCCGTGCCCTGGCCCACCCTCGTGACCACCTTCAGCTACGGCGTGCAGTGCTTCAGCCGCTACCCCGACCACATGAAGCAGCACGACTTCTTCAAGTCCGCCATGCCCGAAGGCTACGTCCAGGAGCGCACCATCTTCTTCAAGGACGACGGCAACTACAAGACCCGCGCCGAGGTGAAGTTCGAGGGCGACACCCTGGTGAACCGCATCGAGCTGAAGGGCATCGACT…	GFP	Spec	pICSL50008	Level 0, C terminal tag module			C terminal tag module, addgene #50314	[2]
GGTCTCATTCGGAACAAAAGTTGATCTCTGAAGAGGACCTTGAGCAGAAATTGATCTCTGAGGAAGATCTTGAGCAGAAGCTTATCTCAGAGGAGGATTTGGAGCAAAAACTTATTTCTGAAGAGGACCTTTGAGCTTTGAGACC	myc	Spec	pICSL50010	Level 0, C terminal tag module			C terminal tag module, addgene #50310	[2]
	pICH86988-SlNRC3-myc	Kan	pCHW011002	Level 1	BsaI	pICH86988	with 35S promoter and OCS terminator	This study
	pICH86988-PinNRC3	Kan	pCHW011075	Level 1	BsaI	pICH86988	with 35S promoter and OCS terminator	This study
	pICH86988-PinnNRC3(curated)	Kan	pCHW011076	Level 1	BsaI	pICH86988	with 35S promoter and OCS terminator	This study
	pICH86988-NtNRC3b1-myc	Kan	pCHW011077	Level 1	BsaI	pICH86988	with 35S promoter and OCS terminator	This study
	pICH86988-NtNRC3b2-myc	Kan	pCHW011078	Level 1	BsaI	pICH86988	with 35S promoter and OCS terminator	This study
	pICH86988-NsyNRC3b-myc	Kan	pCHW011079	Level 1	BsaI	pICH86988	with 35S promoter and OCS terminator	This study
	pICH86988-NtNRC3c1-myc	Kan	pCHW011080	Level 1	BsaI	pICH86988	with 35S promoter and OCS terminator	This study
	pICH86988-NtNRC3c2-myc	Kan	pCHW011081	Level 1	BsaI	pICH86988	with 35S promoter and OCS terminator	This study
	pICH86988-NsyNRC3c-myc	Kan	pCHW011082	Level 1	BsaI	pICH86988	with 35S promoter and OCS terminator	This study
	pICH86988-Ancestral_N3-myc	Kan	pCHW011083	Level 1	BsaI	pICH86988	with 35S promoter and OCS terminator	This study
	pICH86988-Ancestral_N4-myc	Kan	pCHW011084	Level 1	BsaI	pICH86988	with 35S promoter and OCS terminator	This study
	pICH86988-Ancestral_N88-myc	Kan	pCHW011085	Level 1	BsaI	pICH86988	with 35S promoter and OCS terminator	This study
	pICH86988-Ancestral_N89-myc	Kan	pCHW011086	Level 1	BsaI	pICH86988	with 35S promoter and OCS terminator	This study
	pICH86988-Ancestral_N95-myc	Kan	pCHW011087	Level 1	BsaI	pICH86988	with 35S promoter and OCS terminator	This study
	pICH86988-Ancestral_N88_NN-myc	Kan	pCHW011088	Level 1	BsaI	pICH86988	with 35S promoter and OCS terminator	This study
	pICH86988-Ancestral_N89_KK-myc	Kan	pCHW011089	Level 1	BsaI	pICH86988	with 35S promoter and OCS terminator	This study
	pICH86988-Ancestral_N88(DV)-myc	Kan	pCHW011090	Level 1	BsaI	pICH86988	with 35S promoter and OCS terminator	This study
	pICH86988-Ancestral_N95(DV)-myc	Kan	pCHW011091	Level 1	BsaI	pICH86988	with 35S promoter and OCS terminator	This study
	pICH86988-NsNRC3b(DV)-myc	Kan	pCHW011092	Level 1	BsaI	pICH86988	with 35S promoter and OCS terminator	This study
	pICH86988-NtNRC3b1(DV)-myc	Kan	pCHW011093	Level 1	BsaI	pICH86988	with 35S promoter and OCS terminator	This study
	pICH86988-NtNRC3b2(DV)-myc	Kan	pCHW011094	Level 1	BsaI	pICH86988	with 35S promoter and OCS terminator	This study
	pICH86988-NSN-myc	Kan	pCHW011009	Level 1	BsaI	pICH86988	with 35S promoter and OCS terminator	This study
	pICH86988-NNS-myc	Kan	pCHW011010	Level 1	BsaI	pICH86988	with 35S promoter and OCS terminator	This study
	pICH86988-NSS-myc	Kan	pCHW011011	Level 1	BsaI	pICH86988	with 35S promoter and OCS terminator	This study
	pICH86988-SNS-myc	Kan	pCHW011012	Level 1	BsaI	pICH86988	with 35S promoter and OCS terminator	This study
	pICH86988-SSN-myc	Kan	pCHW011013	Level 1	BsaI	pICH86988	with 35S promoter and OCS terminator	This study
	pICH86988-SNN-myc	Kan	pCHW011014	Level 1	BsaI	pICH86988	with 35S promoter and OCS terminator	This study
	pICH86988-NN1S-myc	Kan	pCHW011015	Level 1	BsaI	pICH86988	with 35S promoter and OCS terminator	This study
	pICH86988-NN2S-myc	Kan	pCHW011016	Level 1	BsaI	pICH86988	with 35S promoter and OCS terminator	This study
	pICH86988-NN3S-myc	Kan	pCHW011017	Level 1	BsaI	pICH86988	with 35S promoter and OCS terminator	This study
	pICH86988-NN4S-myc	Kan	pCHW011018	Level 1	BsaI	pICH86988	with 35S promoter and OCS terminator	This study
	pICH86988-NN5S-myc	Kan	pCHW011019	Level 1	BsaI	pICH86988	with 35S promoter and OCS terminator	This study
	pICH86988-NN6S-myc	Kan	pCHW011020	Level 1	BsaI	pICH86988	with 35S promoter and OCS terminator	This study
	pICH86988-NN7S-myc	Kan	pCHW011021	Level 1	BsaI	pICH86988	with 35S promoter and OCS terminator	This study
	pICH86988-NN8S-myc	Kan	pCHW011022	Level 1	BsaI	pICH86988	with 35S promoter and OCS terminator	This study
	pICH86988-NN9S-myc	Kan	pCHW011023	Level 1	BsaI	pICH86988	with 35S promoter and OCS terminator	This study
	pICH86988-NN10S-myc	Kan	pCHW011024	Level 1	BsaI	pICH86988	with 35S promoter and OCS terminator	This study
	pICH86988-NSN1-myc	Kan	pCHW011025	Level 1	BsaI	pICH86988	with 35S promoter and OCS terminator	This study
	pICH86988-NSN2-myc	Kan	pCHW011026	Level 1	BsaI	pICH86988	with 35S promoter and OCS terminator	This study
	pICH86988-NSN3-myc	Kan	pCHW011027	Level 1	BsaI	pICH86988	with 35S promoter and OCS terminator	This study
	pICH86988-NSN4-myc	Kan	pCHW011028	Level 1	BsaI	pICH86988	with 35S promoter and OCS terminator	This study
	pICH86988-NSN5-myc	Kan	pCHW011029	Level 1	BsaI	pICH86988	with 35S promoter and OCS terminator	This study
	pICH86988-NSN25-myc	Kan	pCHW011031	Level 1	BsaI	pICH86988	with 35S promoter and OCS terminator	This study
	pICH86988-NSN(A)-myc	Kan	pCHW011034	Level 1	BsaI	pICH86988	with 35S promoter and OCS terminator	This study
	pICH86988-NSN(T)-myc	Kan	pCHW011035	Level 1	BsaI	pICH86988	with 35S promoter and OCS terminator	This study
	pICH86988-NSN(T+5)-myc	Kan	pCHW011037	Level 1	BsaI	pICH86988	with 35S promoter and OCS terminator	This study
	pICH86988-NSN(5a)-myc	Kan	pCHW011039	Level 1	BsaI	pICH86988	with 35S promoter and OCS terminator	This study
	pICH86988-NSN(5b)-myc	Kan	pCHW011040	Level 1	BsaI	pICH86988	with 35S promoter and OCS terminator	This study
	pICH86988-NSN(5c)-myc	Kan	pCHW011041	Level 1	BsaI	pICH86988	with 35S promoter and OCS terminator	This study
	pICH86988-NSN(5d)-myc	Kan	pCHW011042	Level 1	BsaI	pICH86988	with 35S promoter and OCS terminator	This study
	pICH86988-NSN(5e)-myc	Kan	pCHW011043	Level 1	BsaI	pICH86988	with 35S promoter and OCS terminator	This study
	pICH86988-NSN(25a)-myc	Kan	pCHW011044	Level 1	BsaI	pICH86988	with 35S promoter and OCS terminator	This study
	pICH86988-NSN(25b)-myc	Kan	pCHW011045	Level 1	BsaI	pICH86988	with 35S promoter and OCS terminator	This study
	pICH86988-NSN(25c)-myc	Kan	pCHW011046	Level 1	BsaI	pICH86988	with 35S promoter and OCS terminator	This study
	pICH86988-NSN(25d)-myc	Kan	pCHW011047	Level 1	BsaI	pICH86988	with 35S promoter and OCS terminator	This study
	pICH86988-NSN(25e)-myc	Kan	pCHW011048	Level 1	BsaI	pICH86988	with 35S promoter and OCS terminator	This study
	pICH86988-NSN(25be)-myc	Kan	pCHW011049	Level 1	BsaI	pICH86988	with 35S promoter and OCS terminator	This study
	pICH86988-NN3N(T5be)-myc	Kan	pCHW011052	Level 1	BsaI	pICH86988	with 35S promoter and OCS terminator	This study
	pICH86988-NN(KTVTK)N(T5be)-myc	Kan	pCHW011055	Level 1	BsaI	pICH86988	with 35S promoter and OCS terminator	This study
	pICH86988-NN(PTVTK)N(T5be)-myc	Kan	pCHW011056	Level 1	BsaI	pICH86988	with 35S promoter and OCS terminator	This study
	pICH86988-NN(PKVTK)N(T5be)-myc	Kan	pCHW011057	Level 1	BsaI	pICH86988	with 35S promoter and OCS terminator	This study
	pICH86988-NN(PKTTK)N(T5be)-myc	Kan	pCHW011058	Level 1	BsaI	pICH86988	with 35S promoter and OCS terminator	This study
	pICH86988-NN(PKTVK)N(T5be)-myc	Kan	pCHW011059	Level 1	BsaI	pICH86988	with 35S promoter and OCS terminator	This study
	pICH86988-NN(PKTVT)N(T5be)-myc	Kan	pCHW011060	Level 1	BsaI	pICH86988	with 35S promoter and OCS terminator	This study
	pICH86988-NN3N(TASKE5e)-myc	Kan	pCHW011061	Level 1	BsaI	pICH86988	with 35S promoter and OCS terminator	This study
	pICH86988-NN3N(THSKE5e)-myc	Kan	pCHW011062	Level 1	BsaI	pICH86988	with 35S promoter and OCS terminator	This study
	pICH86988-NN3N(THAKE5e)-myc	Kan	pCHW011063	Level 1	BsaI	pICH86988	with 35S promoter and OCS terminator	This study
	pICH86988-NN3N(THASE5e)-myc	Kan	pCHW011064	Level 1	BsaI	pICH86988	with 35S promoter and OCS terminator	This study
	pICH86988-NN3N(THASK5e)-myc	Kan	pCHW011065	Level 1	BsaI	pICH86988	with 35S promoter and OCS terminator	This study
	pICH86988-NN3N(T5bTIH)-myc	Kan	pCHW011066	Level 1	BsaI	pICH86988	with 35S promoter and OCS terminator	This study
	pICH86988-NN3N(T5bXIH)-myc	Kan	pCHW011067	Level 1	BsaI	pICH86988	with 35S promoter and OCS terminator	This study
	pICH86988-NN3N(T5bXTH)-myc	Kan	pCHW011068	Level 1	BsaI	pICH86988	with 35S promoter and OCS terminator	This study
	pICH86988-NN3N(T5bXTI)-myc	Kan	pCHW011069	Level 1	BsaI	pICH86988	with 35S promoter and OCS terminator	This study
	pICH86988-NN(PKK)N(THKI)-myc	Kan	pCHW011070	Level 1	BsaI	pICH86988	with 35S promoter and OCS terminator	This study
	pICH86988-NN(PKK)N(THK)-myc	Kan	pCHW011071	Level 1	BsaI	pICH86988	with 35S promoter and OCS terminator	This study
	pICH86988-NN(PKK)N(TRK)-myc	Kan	pCHW011072	Level 1	BsaI	pICH86988	with 35S promoter and OCS terminator	This study
	pICH86988-NN(PKN)N(TRN)-myc	Kan	pCHW011073	Level 1	BsaI	pICH86988	with 35S promoter and OCS terminator	This study
	pICH86988-NN(PTN)N(TRN)-myc	Kan	pCHW011074	Level 1	BsaI	pICH86988	with 35S promoter and OCS terminator	This study
	pICH86988-N(L21E)NN-GFP	Kan	pCHW041036	Level 1	BsaI	pICH86988	with 35S promoter and OCS terminator	This study
	pICH86988-S(L17E)SS-GFP	Kan	pCHW041037	Level 1	BsaI	pICH86988	with 35S promoter and OCS terminator	This study
	pICH86988-N(L21E)SS-GFP	Kan	pCHW041038	Level 1	BsaI	pICH86988	with 35S promoter and OCS terminator	This study
	pICH86988-N(L21E)N3N(T5be)-GFP	Kan	pCHW041039	Level 1	BsaI	pICH86988	with 35S promoter and OCS terminator	This study
	pICH86988-NbNRC4(Triple A)-GFP	Kan	pCHW51026	Level 1	BsaI	pICH86988	with 35S promoter and OCS terminator	This study
	pICH86988-N(L21E)N(PKK)N(THK)-GFP	Kan	pCHW041041	Level 1	BsaI	pICH86988	with 35S promoter and OCS terminator	This study
	pICH47751-Rpi-blb2	Carb	pCHW91036	Level 1, P3	BsaI	pICH47751	with 35S promoter (pICH51266) and OCS terminator (pICH41432)	This study
	pICH86988-N(L21ENN-myc	Kan	pCHW041068	Level1	BsaI	pCH86988	with 35S promoter and OCS terminator	This study
	pICH86988-N(L21E)N(PKK)N(THK)-myc	Kan	pCHW041065	Level 1	BsaI	pCH86988	with 35S promoter (pICH51266) and OCS terminator (pICH41432)	This study
References
1. Weber E, Engler C, Gruetzner R, Werner S, Marillonnet S. A modular cloning system for standardized assembly of multigene constructs. PLoS One. 2011;6: e16765. doi:10.1371/journal.pone.0016765
2. Engler C, Youles M, Gruetzner R, Ehnert T-M, Werner S, Jones JDG, et al. A Golden Gate Modular Cloning Toolbox for Plants. ACS Synth Biol. 2014;3: 839–843. doi:10.1021/sb4001504
3. Gantner J, Ordon J, Ilse T, Kretschmer C, Gruetzner R, Löfke C, et al. Peripheral infrastructure vectors and an extended set of plant parts for the Modular Cloning system. PLOS ONE. 2018;13: e0197185. doi:10.1371/journal.pone.0197185
