# Supplementary material for: Subfunctionalization of NRC3 altered the genetic structure of the Nicotiana NRC network
Source: PLoS Genet. 2024 Sep 12;20(9):e1011402. doi: 10.1371/journal.pgen.1011402 (PMC11421798; doi:10.1371/journal.pgen.1011402)
Supplement: S3 Dataset — (XLSX) [file pgen.1011402.s029.xlsx]

## Sheet: NRC3 sequences
S3 Dataset. Sequences and accession numbers of NRC used in this study.
Gene	Accession number	CDS	Protein sequences	Plasmid number
SlNRC0	Solyc10g008220	atggctgatgctgttgtcgaatttctcttgttaaatttgaaacaactactcctttatcatgtggatttgctttcaggagttaaggatgaagttgagtctcttcacagagagcttagtttgatgaaagcttttcttaaggactctcgagagaagcggagtgagtatgaatatgtcagagagttggtaagccaaatcactattgtggcttatgaggcagaggatataattgacacgttcgtgactaatgcagcaatgcaaaaggctaggagcactgtcaggcgagcctttcacgtatttgatcactcgtcaaagcttcgaaatgttgcaaaggaaattgaatcgattaaggtgaaggtgaaggagatttatgacaagaagatgtttgggattcaaagctta…	MADAVVEFLLLNLKQLLLYHVDLLSGVKDEVESLHRELSLMKAFLKDSREKRSEYEYVRELVSQITIVAYEAEDIIDTFVTNAAMQKARSTVRRAFHVFDHSSKLRNVAKEIESIKVKVKEIYDKKMFGIQSLHGGESSHRSPPQKRVPMVEEENVVGFDDEARKISSRLTNGSEELEIISIVGMGGLGKTTLAKKMEAWDDLQMAFPKTATGSRILLTTRNTEVALHANPEGLPHHLRFLTHEESWELLSKKVFRKGICPLELEDIGLQIAKKCYGLPLAIVVVSGLLLKKEKTRDWWKKIANDVSSYVARDPKQCMDVLALSYKHLPDHLKVCFIYFGVFPEDFEIPVWKLLRLWTSEGFVQKMGQECLEDTAEEYLEDLVDRNLVLVAKKRASGRI…
SlNRC1	Solyc01g090430	atgataatttatccaagtcaactttccaaaatgcaaacaaattgcctccacaacacacatttttcttcttcttctgagcataattctcttcttctccaagaaatcaatcgaaaaaaaaaaaaggaaaacaatatggttgatgtaggggttgaatttctgttagagaacttgaagcaattggtactggacaatgtggagttaatcggaggagctaaagatgaaatcgagaatctgcgtgatgatttgagtgaattcaatgcctttctcaagcaagctgcaatggtccgcagcgaaaacccagttctcaaagaactagtgaggagtatcagaaaagtggtgaatcgtgctgaagatgctgttgataaatttgtaattgaagctaaagttcataaagacaaa…	MIIYPSQLSKMQTNCLHNTHFSSSSEHNSLLLQEINRKKKKENNMVDVGVEFLLENLKQLVLDNVELIGGAKDEIENLRDDLSEFNAFLKQAAMVRSENPVLKELVRSIRKVVNRAEDAVDKFVIEAKVHKDKGFKGVFDKPGHYRRVRDAAVEIKGIRDKMREIRQNKAHGLQALLQDHDDSISRGGEERQPPVVEEDDVVGFDDEAQTVIDRLLEGSGDLEVIPVVGMPGLGKTTLATKIFKHPKIEYEFFTRLWLYVSQSYKTRELYLNIISKFTGNTKHCRDMSEKDLALKVQEILEEGGKYLIVLDDVWSTDAWDRIKIAFPKNDKGNRVLLTTRDHRVARYCNRSPHDLKFLTDEESWILLEKRAFHKAKCLPELETNGKSIARKCKGLPLAI…
SlNRC2	Solyc10g047320	atggcgaacgtagcagtggaatttctggttgagaacttgatgcagttgctgcgggacaacgtagagctaattagtggagttaaagaggctgctgagagtctacttcaagatctaaatgatttcaatgcttttcttaagcaagctgccaagtgtcacatcaacgagaacgaagtcctcagagaacttgttaagaaaataagaacagtcgttaactctgctgaagatgctattgataaatttgttattgaagctaagctacacaaggataagggtgtcaccagagtattagatcttccccattataaaagagtcaaagaggtagctggtgagatcaaagctatacgaaacaaagtcagagagatccgacagactgatgccattggacttcaggcccttcaa…	MANVAVEFLVENLMQLLRDNVELISGVKEAAESLLQDLNDFNAFLKQAAKCHINENEVLRELVKKIRTVVNSAEDAIDKFVIEAKLHKDKGVTRVLDLPHYKRVKEVAGEIKAIRNKVREIRQTDAIGLQALQDDDLSARGSEERKPPVVEEDDVVGFDEEADIVINRLLGESNHLEVVPVVGMPGLGKTTLANKIYKHPKIGYEFFTRIWVYVSQSYRRRELFLNIISKFTRNTKQYHGMCEEDLADEIQEFLGKGGKYLVVLDDVWSDEAWERIKIAFPNNNKPNRVLLTTRDSKVAKQCNPIPHDLKFLTEDESWILLEKKVFHKDKCPPELVLSGKSIAKKCKGLPLAIVVIAGALIGKGKTPREWKQVDDSVSEHLINRDHPENCNKLVQMSYD…
SlNRC3	Soly05g009630	atgGCGGATGTAGCAGTAAAGTTCTTATTAGAAAATTTGACGCAGTTACTAATCGACAACGCCGATTTGATTCTCGGAATCCAAGGCGAAGTTGAAAATCTACTCACAGATCTCAATTACTTTAATGCTTTCCTCAAAGAAGCTGCTAAATCCCGCAGGGAAAATGAGGTTTTGAAAGAATTGGTGAAGAAAATCAGAAAAGTTGTGAACGATGCTGAAGATTCGATTGATAAATTTGTGGTTGAAGCTAAGAGACATGATGATAAAAACAAATTTGCTCAATGGTTTCATATTACTCATGTGGCTAGAGCCAAAGGGGTAGCGGATGAGATCAAAAGTATAAGGGAAAGAGTGAAGGAAATTAGAGATAATGACGCTTATGGCCTTCAAGCTATAACT…	MADVAVKFLLENLTQLLIDNADLILGIQGEVENLLTDLNYFNAFLKEAAKSRRENEVLKELVKKIRKVVNDAEDSIDKFVVEAKRHDDKNKFAQWFHITHVARAKGVADEIKSIRERVKEIRDNDAYGLQAITLDDNFNRGDEERKAPVVEEDDVVGFDDEAKTVIDRLIGGSDYVEVVPVVGMPGLGKTTLAYKIYKDPKVEYEFFTRVWVYVSQTFKRREIFLNIISKFTRNTKQYDDTPEDDLANEVKELLGKGGKYLIVLDDVWTMEAWDRIKIAFPNNGKRNRVLMTTRQSNVAKRCNDKPHDLKFLTKDESWELLEKKVFHKEKCPPELELPGISIAEKCMGLPLAIVVIAGALIGKGKTTREWELVAASVGEHLINRDPENCKKLVQMSYDR…	pCHW011002
SlNRC4a	Solyc04g007070	atggcagatgcagtggtgaattttctggtagagaatttgttacagctattagttgaaaatgtgaagctaattggaagtgcaaaaggagaattggaaaatctactgaaaatttctcaacaactgaaaggatttttagatgatgctgcaaagtatggacacacaaatagtgagcagtggaaagttttggtggaacaaatacataaaacagtgtacagagctgaggatgcaattgataagtttctggttcaagcaaagttgcatcaagataaaaatatagcagaaaggacatttgattggctaggcaatcagattaaagttagaaattttgcagctgatatcaaaggaatacatgatcaaatcaaagacattcgtaacaacaatcaagcacttcaggcaacc…	MADAVVNFLVENLLQLLVENVKLIGSAKGELENLLKISQQLKGFLDDAAKYGHTNSEQWKVLVEQIHKTVYRAEDAIDKFLVQAKLHQDKNIAERTFDWLGNQIKVRNFAADIKGIHDQIKDIRNNNQALQATPVLELPKKGEVTQGPSLENDAVVGFDDEANKVIKRLVEGPLDSVDIIPVVGMPGLGKTTLARKIYNDPKLTYEFYSIVWVYVGQEYKAKDIYLRILKFFKKNIEDHLNDDVDTLAKAIGGYIKKGGRCLIVLDDVWEDDVIDHVMKVFAENKKGHRIMMTTRDTRLGFFANKEPHKLKFLETEESFELLVMRVFGRGGCPNELVVTGTEIARKCGGVPLVVVVIAGALRGRSDKKDWERVEKSVVQYLGEHTEDSCLKYVKMSYDY…
SlNRC4b	Solyc04g007060	ATGGCGGACGCTGTAGTGAATTTTCTCGTAGAGAATTTATTGCAGCTGTTACAAGAAAATATAATAGATCTGATAAAAGGCGTAGAGGACGAGTTCAAAAATTTACTGGAAGAAGTGCAACGCCTAAAAGGATTCCTTGACGATGCTGCTAAATTTCACAGTGAGAGCAGTTTATGGGATCTATTGGTGAAAGATATTCAAAAAATGGTACATAAATCTGAAGATGTCATTGATAAATTTCTGGTTCAAGCTAAGCTTCATCGAGATAAAAATAAAGTTGGAAGATTCTTCGATATGGGTCATTTGGCAGTAGTTAGGGCTCTTGCAGCTGATATTAAAGACATCCATGAGAAAGTGAAGAAACTTCGAGAAGATAACAAAGAATCTTTTCAGCCCAGA…	MADAVVNFLVENLLQLLQENIIDLIKGVEDEFKNLLEEVQRLKGFLDDAAKFHSESSLWDLLVKDIQKMVHKSEDVIDKFLVQAKLHRDKNKVGRFFDMGHLAVVRALAADIKDIHEKVKKLREDNKESFQPRPILDIPKKGHEVTQGPSLDDDEVVGFDEEAKKVIKRLVEGPAESLAIVPVVGMPGLGKTTLARKIYNDTTLSFEFFSTIWIYAGPECKIKDLYHKILKHFKKNIDEHLDEDDHTLAKVISGFMSKGGRCLIVLDDVWEANVIDHVKKVFPENKKGHRIMMTTRDGLLAAYKNAEPHNLKFLLADECFELLEKRVFGKGSCPDELKDVGERIAGNCGGVPLIVVVIAGALAGRSNTTDWEIVERDVARHAFTVNKNCGVFVEMSYDR…
SlNRC4c	Solyc04g007030	atggcagatgcagcggtgaactttctgttggagaacttgttgcagctgttaagtgatcatataaatctgattcatggattagacgatgaattcaacagtctgttagaagaagttcaacgcctcaaagtgttggttgacgatgcttgtaaattccaaaacgataacgatacttcaatggtgaaggaggttcaaataattatacacagagttgaggatttaactgataaatttttggttcaagcaaagctacaccaacaagggagtatagccaaaagatttcatagcacaataattagcgattttgcaattcaaatcagaaaaatcaatgacgatctcaagatattccatcaaaataataaacaagcttttaccactaacataactgttcacattcctaaa…	MADAAVNFLLENLLQLLSDHINLIHGLDDEFNSLLEEVQRLKVLVDDACKFQNDNDTSMVKEVQIIIHRVEDLTDKFLVQAKLHQQGSIAKRFHSTIISDFAIQIRKINDDLKIFHQNNKQAFTTNITVHIPKITQRITQGEDDEVVGFDEEAQQVMKRLVEGPNCLDIIPVVGMPGLGKSTLARKIYNEFEFSYEFFSIVWVYVGREYKIKDTCVRILKCFEKSIEEDVMNGDVDALGKAIRDAIRDRGGRCLIVLDDVWEAEVVDVVKRVLPGNNKGHRIMMTTRHANLASYANPGPYYMKPLHAEQSFELLVNRAFGNGNSCPVEFVELGQSIAHKCNGIPLQIVLIAGILRGLTDRRYWERVDKNLSQLYHLYDEEDKYRGVFVEMSYNHLPQDV…
SlNRC5	Solyc04g007050	atgaatttgcttgtggagagcttgtttcaagtaataagtgataaaatagaggcgattggaggtgcaaaggatgagttgaagaatctgttgcaagacattaacacactgaaagcatttctgaaggataatgatgaacaagctgagagcaacagcaatttgtggaagatatttgtgaagaatattcgaacacaagcgtataaagctgatgatgttattgacaaatttgtacttgagaccaaactggatgaagaaaaaagtatatgggaatggctttttgatttctgtagccatatgaaaagagttgaaaatcttgcaaacagtatcaaagatatacgtgacagcgtcaggacgattcgacaagaaaatccacagattttccagcccaacagaaccataaat…	MNLLVESLFQVISDKIEAIGGAKDELKNLLQDINTLKAFLKDNDEQAESNSNLWKIFVKNIRTQAYKADDVIDKFVLETKLDEEKSIWEWLFDFCSHMKRVENLANSIKDIRDSVRTIRQENPQIFQPNRTINLPTTLAREPQDTFLEVKNMVGLTEEANEVMKRLQIVGGTEEVECIAIVGMTGLGKTTLARKLWSDSQITDKFCKNIWVSVGQSNDLKNMLFVILKSSTVPNEEFRCNGENELAKLIAKFVTEQDMRCLVVLDNVCGSGLVNFFKNVLPENNKGHRILMTTRRRDVAASCASKEPYHLKFLDGEDSFRLLEKIVFDNGIRHRKDELVEVGKSIASKCGGLPLAIEVIAGALKKVDQSAYYWKRVENNFWQCVVRENDTSSCWKIVEA…
SlNRC6	Solyc04g008150 XM_004237141.4	atggatccgtttacggccgctgcattaaccactgcggtgacagccacggtgagccttctggtggagaacttgtcgcatcttataagttataattggaagttgtatacaggattgaagaaatcatgcgaagatttgtatgatgaagtgaagcgattaaatgcatttttagtcgataacgcgaatcagagaagtaatagtacgcaatgggatgtactagtcgataaaattcgacgtacagtatataaagcagaggatgttgttgataaattattgattcagggcaagttagaccaagagagtaatatagctaaaaagatgtttcacaaaacttacaaaaacaggaattttactgaggaaatcaatgagatacttgtagaggtgaggaaaatccttgaggaa…	MDPFTAAALTTAVTATVSLLVENLSHLISYNWKLYTGLKKSCEDLYDEVKRLNAFLVDNANQRSNSTQWDVLVDKIRRTVYKAEDVVDKLLIQGKLDQESNIAKKMFHKTYKNRNFTEEINEILVEVRKILEENQHLFEANPTIDHHQPEKVVQEEQGSSLENHEVVGFDEEATKVINRLVEGAECLDVIPVVGMPGLGKTTLARKIFNDPKISREFFSYIWVFIGQSTCVKRDILFNILKGFTNSFDEFKNRNEASITDEIRKRVANGGKCLIVLDDVWDPNVVDIVKTVFPDNKKAHRIMMTTRHEDIARSVNKYPHNLKFLDGDESFQLLEKRAFGVSRCPVELVEHGEAIVAKCSGVPLTIVVIAGALRGRTSEIDWKVVRENVGKHLIQEDKLQ…
SlNRC7	Solyc04g015210	atggaggctataatcgttgcagcggtgagtccggcggcgacaaaagcggtaagctttctggtggacagtctatcgcagctactatcggaaaatgtggaactgattagaggtgcagatagagatttccagcgattactggatgaaattgaacccataaatgagttactagcaggagattatgcccaattgaaaagcaacaacaacgatttggataaattgttccagaatattcaacgaacggtatataaagctgaagatgcgatcgataaattcctaattcaggcgaaaattgatgaagctaattttttcaataagatcggtccgttcgtcaagtggaacaacaatcggaagattgcaccggaattcggaaaaattctcgaacaagtgactgaaattcgc…	MEAIIVAAVSPAATKAVSFLVDSLSQLLSENVELIRGADRDFQRLLDEIEPINELLAGDYAQLKSNNNDLDKLFQNIQRTVYKAEDAIDKFLIQAKIDEANFFNKIGPFVKWNNNRKIAPEFGKILEQVTEIRKQTQQVLEKTGIQSSAFQPGETTQPQGPAEEDVEVVGFNKPAEDVKERLCEGSKDLDVIPIVGMPGLGKTTLSRKVYNDSSLDFYFYHKIWIYVGTSKKPKDILVEIVKEVAQSNSKELIKDKDEDQLAHIIRDFLVERGKHLIVLDDVWDTQVVDFVKKAFPNKKSRPRGDRIMLTTRQQRVAEAVSARPHYLENLSKEDSIKLLEQRVFANKRTCPIELQGYRDGIVDKCCGVPLAIVVISGALRGCMDESEWRVVEENVGKHL…
SlNRCX	Solyc03g005660	ATGGCGGAAACAACATTGGAGTTTGCGTTAAGCAGCTTAACGCAACAATTGGTAGATAACATGGGTGTAATTGGTGTGATAAAGGATGAGGTGAGTTGTCTGTTAAGTGAACTTCATCATTTGAGAGCTTTTCTTATCGATTCCAATAGAAATCGGAGGGGAAGTAAAATTCTGAAACATTTTGTGGAAGAGTTGAACAGAGCAATCAATAAAGCTGAGAATTCGATCGATAAATTCATGATTGAGGTCACCTTACACAAGAAAAGGGGGATTTATAGGATTTTCGATTTGTGTTATTTGGTAAAAGCCAAGCGCTGTTGCTCTGATATCAGATCTATTATGGAGAAATTGAAGGAAATTCGCAGAGATACTGCTTATGCCCTTTCTCTGTCTCTTCAA…	MAETTLEFALSSLTQQLVDNMGVIGVIKDEVSCLLSELHHLRAFLIDSNRNRRGSKILKHFVEELNRAINKAENSIDKFMIEVTLHKKRGIYRIFDLCYLVKAKRCCSDIRSIMEKLKEIRRDTAYALSLSLQLDDSKQTAHQLKRAPVVEEDEVVGFDEEADEIINRLLGGSDDVEFISIVGMPGLGKTTLANKVFKSVGYEFYNRIWVYVSQSYTRRDLFLKIINQFTRNTEQYRYVTEEALAEVIRKHLLFGKYLIVLDDVWTQEPLDDVKIALPNKMRGKVLFTTRDDEVGKFCCNEPHHIKFLTDHECWELLQKKVFHKDKCPLDLEVLGKRIAKKCMGLPLAALVIAGALTGRGKTKSEWEIVHQFVSEHIISSDIRMTKKLVQMSCDSLPVN…
NbNRC2a	NbS00026706g0016.1	atggcgaacgttgcggtggaatttttggtgcagaacttgatgcagctgctgagggacaatgcggagctgattattggggttaaggattcggctgagagcctgcttcaagatctcaatgatttcaacgcttttctcaagcaagctgccaagtcccgcattgagaacgatgtccacaaagaattggtgaagaaaattaagacaatggtcaactctgctgaagatgccattgataagtttgtaattgaggctaagcttcacaaggacaaaggggttggcagatttgtagatgttaagcattataaaagagtgtatgatgtagcagccgagatcaaaggtatcagagaaaaagtgaaagaaatccgtcagaataatgcccttgaccttcaagcccttcaagat…	MANVAVEFLVQNLMQLLRDNAELIIGVKDSAESLLQDLNDFNAFLKQAAKSRIENDVHKELVKKIKTMVNSAEDAIDKFVIEAKLHKDKGVGRFVDVKHYKRVYDVAAEIKGIREKVKEIRQNNALDLQALQDEDQSAKGVEERKPPVVEEDDVVGFEEEADKVINRLLGGLSGLEVVPVVGMPGLGKTTLANKIYKHPDIGYQFFTRIWVYVSQSYRRRELFLNIISKFTRNTKQYHDMCEEDLADEIQDFLGKGGKYLIVLDDVWSPDAWEHIKIAFPNNNKSNRILLTTRDSKVAKQCKQCIGIPHDLKFLTEDESWILLEKKVFHKDKCPPELELSGKSIAKKCNGLPLAIVVIAGALIGKGKTSREWKQVDESVGEHLINKDQPENCNKLVQLS…
NbNRC3	NbS00011087g0003.1	atgGCAGATGTAGCAGCAGATGTAGCAGTAAAATTCCTAGTAGAAAACTTGATGCAATTATTAATCGACAACGCTGACTTGATTATTGGTATAAAGGGTGAAGTTGAAAATTTACTACAAGATCTGAATGATTTCAATGCTTTTCTCAAACAAGCAGCTAAATCAAGGAGAGACAATGAAGTCTTGAAATCACTAGTAAAGAAGATAAGGAAAGTGGTAAATGATGCTGAAGATTCAATTGATAAGTTTGTGATTGAAGCTAAAAGACATGACGATAAAAATAAATTTGCTCAGTGGTTTCATCTTACTCATGTTGCTAGAGCAAAAGGGGTTGCTGATGAGATTAAAACTATAAGGGAAAGGGTGAAGGAAATTCGCCAAAATGATGCTTATGGACTT…	MADVAADVAVKFLVENLMQLLIDNADLIIGIKGEVENLLQDLNDFNAFLKQAAKSRRDNEVLKSLVKKIRKVVNDAEDSIDKFVIEAKRHDDKNKFAQWFHLTHVARAKGVADEIKTIRERVKEIRQNDAYGLQAITSYDNFNQGAQERKVPVVEEDDVVGFDDEAKTVIDRLIGGSDYVVPVVGMPGLGKTTLAYKIFKDSTVEYEFFNRIWVYVSQSFNRREIFLNIISKFTRNTKQYHDTPEEELANEIKELLGKGGKYLVVLDDVWTREAWDRIKIAFPNNNKRNRVLMTTRQNNVAKSCNDKPHDLKFLTENESWELLEKRVFHKEKCPFELELPGKSIAKKCRGLPLAIVVIAGALIGKGKTTREWELVADSVGEHLINRDPENCKKLVQMSY…
NbNRC4	NbS00002971g0007.1	ATGGCAGATGCAGTACTGAATTTTCCGGTGGAGAACCTGTTGCAGCTATTAACTGAAAACGTAAAGCTGATCGGAAGTGCAAAGGGAGAGTTAGAGAATCTGCTGAAAGAAGTTCAACACCTAAAAGGGTTCTTAGACGATGCTGCAAAATTACCAAGCGACAGCGAACAGTGGAAAGTGTTGGTGGAGGAGATACAAAAAACGGTACATACCGCAGAGGATGCTGTTGATAAGTTTGTGGTTCAGGCGAAGCTGCACAAAGAGAAAAATAAAATGGCAAGAATTTTGGATGTGGGTCATCTGGCTACAGTCAGGAATCTTGCAGCTGAGGTCAAAGGAATTCATGACCAAGTGAAGGAACTTCGCCTAAACAATCAAGCTCTTCAAGCACGCCCAACT…	MADAVLNFPVENLLQLLTENVKLIGSAKGELENLLKEVQHLKGFLDDAAKLPSDSEQWKVLVEEIQKTVHTAEDAVDKFVVQAKLHKEKNKMARILDVGHLATVRNLAAEVKGIHDQVKELRLNNQALQARPTLELPKKVVDFDEEANKVINRLVKESKDLEIIPVVGMPGLGKTTLARKIYKDPKISYEFFGVHWVYVGQSYKIKDVFLNILKFFTRCTEDYQHEDVDALAKVIAGFINKGGRCLICLDDVWETKVIDYVKTIFPENEKGHRVMMTTRNRVLATYANSDPHDLKFLTPKESFELLVKRVFGKKPCPKDLVGHGESIAGKCGGVPLAVVVIAGALRGRPNTSDWIRVERNVVQHLFTNSEESWLKFVEMSYDHLPQEVQTCFLYFGVFP…
NbNRC5	NbS00020047g0002.1	atgggcgctcaagatactctgttggagtataaagaagtggttggctttgcttacgaagcggaatgtgtgatcaaacgacttgttgaaggatcaaaggatctggaatttgtccctattgtgggtatgcctggaattggcaaaaccacattggcaaggaaattttggagtcattctcagatttcaaacaatttttccaagaaaatttgggtttatgtcggcagatcatacgaactaagaggtatcctttctaagattctcatatcgttcatggaacgcattgaagaatttcgctataaagatgtgaacggattagctgaagtaatatgtgattttatggctaaagaaggtggtagatgtctcattatcctggacgatgtgtgggctaaagaacttgtggtt…	MGAQDTLLEYKEVVGFAYEAECVIKRLVEGSKDLEFVPIVGMPGIGKTTLARKFWSHSQISNNFSKKIWVYVGRSYELRGILSKILISFMERIEEFRYKDVNGLAEVICDFMAKEGGRCLIILDDVWAKELVVVDLVKTILQENNKSHRIMMTTRDEYVASYASEHPHRLKYLSDEESFQLLEKRAFGNERCPDELVELGKSIATKCSGLPLAVELSAGALRSRLNKNYWERIEKNVGLYLVIENDPSSCREIVETSYNILPQEMKACFLYCFAFLQGYSIPAQKLIRLWIAEGLIKSSPTCTFEELAENYLEEFALRGLVTMSRDDDSIKEIGFHDVLYEFYKTEAIMESVFQELRLTPDLESSLHTRSRYFSSLVLEIQSVKIFLPMYLNQLFHLRY…
NbNRC6	NbS00011331g0023.1	atggatccagtgacggctgctgtattgacaacagcggtgatagcagcagtgaaccttctggtagagaacctgtcgcatctagtaggttataattcgcagctgattgcaggttcagaggaagcgtttaatgatttgctggtggaagttaaacgcctaaacgccttccttgttgataatgcagaattgagaagcaatagctcacaatgggacgtgttggtcgatgaaattcgacgtagagtatatgaagctgaaaatgtcattgataaattcttagttcagaccaagctcaaccaagagaatgtgttgaaaaaactgttcaaagtaacttttcaagaaaagagttttgcagggaagatcaacaagatccttgaaggcgggaagaaaatccgagaagatcat…	MDPVTAAVLTTAVIAAVNLLVENLSHLVGYNSQLIAGSEEAFNDLLVEVKRLNAFLVDNAELRSNSSQWDVLVDEIRRRVYEAENVIDKFLVQTKLNQENVLKKLFKVTFQEKSFAGKINKILEGGKKIREDHKQLFEPCSWVISSDHQPENVVQETQGPSLENYEVVGFDEEAKKVIERLVEGSECLDVIPVVGMPGLGKTTLARKIYNDPKIPHEFFYCIWVFVGQSDILFNILKGFTKRIEEFQDMNETEIAEEICDRVEKSGDIVDFVKTAFPENNRGHRIMATTRYIHVARAVNADPHNLKFLTQKESFQLLEKRAFGKSRCPVELKEYGEGIVEKCSGVPLTIVRCTNDSDWSVVKENVGKYLIEKDEHQRCLKIVGLSYNHLPQDRKACFLY…
PinNRC3	Peinf101Scf00441g08049.1:1-880	atgGCAGATGTAGCAGTACAATTCCTAGTAGAAAACTTGATGCAACTATTACTTGACAATGCAGAATTAATTGTTGGAATAAAAGGTGAAGTTGAAAATTTACTTCAAGATCTTAAAGACTTCAATGCTTTTCTTAAGCAAGCTGCTAAGTCCCGTTCTGAAAATGAAGTCTTGAAAGAATTGGTTAAGAAGATAAGAAGAGTAGTTAATGAAGCTGAGGATTCTATTGATAAGTTTGTGATTGAAGCTAAGAAGCATGGTGATAAAAATAAAGTGGCTCAGTTGTTTCATCTTACTCATGTAGCTAGAGTAAGAAAAGTTGCTGAAGAGATCAAAACTCTAAGGGAAAGGGTGAAGGAAATTCGAAAAAATGAATCGTATGGTCTaCAAGCTATCACT…	MADVAVQFLVENLMQLLLDNAELIVGIKGEVENLLQDLKDFNAFLKQAAKSRSENEVLKELVKKIRRVVNEAEDSIDKFVIEAKKHGDKNKVAQLFHLTHVARVRKVAEEIKTLRERVKEIRKNESYGLQAITFDDSSSRVEEDDVVGFDEEAKTVIDRLTGGSDHLEVVPVVGMPGLGKTTLANKIYKDPKVEYEFFTRIWVYVSQSYKIREIFLNIISKFTRNTKQYHDTPEQELAKEIREHLGKGGKYLIVLDDVWTREAWDRIKSAFPNNGKCNRVLMTTRDSKVAKYCNDEPHDLKFLTPNESWELLEKKVFHKEKCPPELEFPGKSIANKCMGLPLAIVVIAGALIGKGKTTREWELVADSVGEHVINRDPENCKKLVQMSYDHLPYDLKACF…	pCHW011075
PinnNRC3(curated)		atgGCAGATGTAGCAGTACAATTCCTAGTAGAAAACTTGATGCAACTATTACTTGACAATGCAGAATTAATTGTTGGAATAAAAGGTGAAGTTGAAAATTTACTTCAAGATCTTAAAGACTTCAATGCTTTTCTTAAGCAAGCTGCTAAGTCCCGTTCTGAAAATGAAGTCTTGAAAGAATTGGTTAAGAAGATAAGAAGAGTAGTTAATGAAGCTGAGGATTCTATTGATAAGTTTGTGATTGAAGCTAAGAAGCATGGTGATAAAAATAAAGTGGCTCAGTTGTTTCATCTTACTCATGTAGCTAGAGTAAGAAAAGTTGCTGAAGAGATCAAAACTCTAAGGGAAAGGGTGAAGGAAATTCGAAAAAATGAATCGTATGGTCTaCAAGCTATCACT…	MADVAVQFLVENLMQLLLDNAELIVGIKGEVENLLQDLKDFNAFLKQAAKSRSENEVLKELVKKIRRVVNEAEDSIDKFVIEAKKHGDKNKVAQLFHLTHVARVRKVAEEIKTLRERVKEIRKNESYGLQAITFDDSSSRGDEERKAPVVEEDDVVGFDEEAKTVIDRLTGGSDHLEVVPVVGMPGLGKTTLANKIYKDPKVEYEFFTRIWVYVSQSYKIREIFLNIISKFTRNTKQYHDTPEQELAKEIREHLGKGGKYLIVLDDVWTREAWDRIKSAFPNNGKCNRVLMTTRDSKVAKYCNDEPHDLKFLTPNESWELLEKKVFHKEKCPPELEFPGKSIANKCMGLPLAIVVIAGALIGKGKTTREWELVADSVGEHVINRDPENCKKLVQMSYDH…	pCHW011076
CaNRC3a	XM_016692189.2	atggcggatgtagcagtgaagttcttggttgaaaatttgatgcaattattaattgacaatgctgatttaatccttggaataaaaggtgaagttgaagatctactccgagatcttagcgactttaatgctttcctaaagcaagctgctaagtcccggagggataacgaggttttgaaagaaatggtgaagaaaataagaaaagtagtaaatgctgccgaggattcgattgataagtttgtgattgaagctaagagacatgatgataaaaacaaatttgctcaatggtttcatcttacacatgtagctagagcaaaaggtgtggctgatgagatcaaaagtataagagaaagagtgaaggaaattcgtgagaatgattcgtatggccttcaagctattgct…	MADVAVKFLVENLMQLLIDNADLILGIKGEVEDLLRDLSDFNAFLKQAAKSRRDNEVLKEMVKKIRKVVNAAEDSIDKFVIEAKRHDDKNKFAQWFHLTHVARAKGVADEIKSIRERVKEIRENDSYGLQAIALDDNYNRGDEERKAPVVEEDDVVGFDEEAKTVIDRLIGGSDDVEVVPVVGMPGLGKTTLAYKIYKDPKVEYEFFTRVWVYVSQRFKRREIFLNIISKFTRNTKQYHDTTEEDLANEVKELLGKGGKYLIVLDDVWTMEAWERIKVAFPNNGKRNRVLMTTRQTNVAKRCNDEPHNLKFLTKDESWELLEKKVFHKEKCPPELEWPGKSIAEKCMGLPLAIVVIAGALIGKGKTTREWEFVADSVGEHLINRDPENCKKLVQMSYDR…
SmeNRC3a	SMEL4.1_10g001370.1.01	atggcggatgtagcagtgaagtttttagtggaaaatttgatgcagttgttaatcgacaacgccgatttgattctcagcataaaaggcgaagtcgaagatctactcagagatctcaacgacttcaatgctttcctcaagcaagctgctaaatcccgcaaggaaaatgaggttttgaaagaaatggtgaagaaaatcagaaaagtggtgaatgatgctgaggattccattgataaatttgtgattgaagcaaagagacatgacgataaaaacaaatttcttcaatggtttcatcttactcatgtggctagagcaaaaggggtggctgatgagatcaaaagtataagagaaagagtgaaggaaattagacagaatgattcttatggccttcaagctattgct…	MADVAVKFLVENLMQLLIDNADLILSIKGEVEDLLRDLNDFNAFLKQAAKSRKENEVLKEMVKKIRKVVNDAEDSIDKFVIEAKRHDDKNKFLQWFHLTHVARAKGVADEIKSIRERVKEIRQNDSYGLQAIALDDNPNRGDEERKAPVVEEDDVVGFDEEAKTVIDRLIAGSDYVEVVPVKGMPGLGKTTLAYKIFKDPKVEYEFFTRVWVYVSQTFKRREIFLNIISKITRSTKEYRDMSEDDLANEVKKLLGKGGKYLIVLDDVWTMEAWNRIKIAFPNNGKRNRVLMTTRQTDVAKRCNDEPHDLKFLTKEESWELLEKKVFHKEKCPPELEWPGKSIAEKCRGLPLAIVVIAGALIGKGKTTREWELVAASVGEHLINRDPENCKKLVQMSYDR…
StNRC3a1	Sotub05g007670.1.1:1-853	atggcggatgtagcagtaaagtttttagtagaaaatttgatgcaattactaatcgacaacgccgatttgattctcggaatcaaaggcgaagttgaaaatctactccgagatctcaatgacttcaatgctttcctcaaacaagctgctaaatcccgcagggaaaatgaggttttgaaagaaatggtgaagaaaatcagaaaagtggtgaatgatgctgaggattcaattgataaatttgttattgaagctaagagacatgatgataaaaataaatttgatgaatggtttcatactactcatgtggctagagcaaaaggggtagcggatgagatcaaaagtacaagggaaagagtgaacgaaattagagaaaatgatgcttatggccttcaagcaataact…	MADVAVKFLVENLMQLLIDNADLILGIKGEVENLLRDLNDFNAFLKQAAKSRRENEVLKEMVKKIRKVVNDAEDSIDKFVIEAKRHDDKNKFDEWFHTTHVARAKGVADEIKSTRERVNEIRENDAYGLQAITLDDNFNRGDEERKSPVVEEDDAVGFDDEVKIVIDRLMGGSDYVEVVPVVGMPGLGKTTLAYKIYKDPKVAYEFYTRVWVYVSQTFKRREIFLNIISKFTRNTKQYHDTPEDDLANEVKELLGKGGKYLIVLDDVWTMEAWDCIKIAFPNNGKRNRVLMTTRQSHVAKRFNDEPHDLKFLAKNESWELLEKKVFHKEKCPPELELPGKSIAEKCRGLPLAIVIIAGALIGKGKTTREWELVAASVGGSQILARKLIRLWIAEGFIQY…
StNRC3a2	Sotub05g007690.1.1	atggcggatgtagcagtaaagtttttagtagaaaatttgatgcaattactaatcgacaacgccgatttgattctcggaatcaaaggcgaagttgaaaatctactccgagatctcaatgacttcaatgctttcctcaaacaagctgctaaatcccgcagggaaaatgaggttttgaaagaaatggtgaagaaaatcagaaaagtggtgaatgatgctgaggattcaattgataaatttgtgattgaagctaagagacatgatgataaaaacaaatttgctcaatggtttcatattactcatgtggctagagcaaaaggggtagcagatgagatcaaaagtataaaggaaagagtgaaggaaattagagaaaatgacgcttatggccttcaagcgataact…	MADVAVKFLVENLMQLLIDNADLILGIKGEVENLLRDLNDFNAFLKQAAKSRRENEVLKEMVKKIRKVVNDAEDSIDKFVIEAKRHDDKNKFAQWFHITHVARAKGVADEIKSIKERVKEIRENDAYGLQAITLDDNFNRGDEERKSVYIIIKGAPVVEEDDVVGFDDEAKIVIDRLIGGSDYVEVVPVVGMPGLGKTTLAYKIYKDPKVEYEFFTRVWVYVSQTFKRREIFLNIISKFTRNTKQYHDTPEDDLANEVKELLGKGGKYLIVLDDVWTMEAWDRIKIAFPNNGKRNRVLMTTRESNVAKCCNDKPHDLKFLTEDESWELLEKKVFHKEKCPPELELPGKSIAEKCMGLPLAIVVIAGALIGKGKTTREWELVAASVREHLINRDPENCKK…
SchNRC3a	SOLCI006682000_T001	atggcggatgtagcagtaaagttcttagtagaaaatttgacgcagttactaatcgacaacgccgatttgattctcggaatccaaggcgaagttgaaaatctactcacagatctcaatgactttaatgctttcctcaaacaagctgctaaatcccgcagggaaaatgaggttttgaaagaaatggtgaagaaaatcagaaaagttgtgaacgatgctgaagattcgattgataaatttgttgttgaagctaagagacatgatgataaaaacaaatttgctcaatggtttcatattactcatgtgtctagagccaaaggggtagcggatgagatcaaaagtataagggaaagagtgcagaaaattagagaaaatgacgcttatggacttcaagctataact…	MADVAVKFLVENLTQLLIDNADLILGIQGEVENLLTDLNDFNAFLKQAAKSRRENEVLKEMVKKIRKVVNDAEDSIDKFVVEAKRHDDKNKFAQWFHITHVSRAKGVADEIKSIRERVQKIRENDAYGLQAITLDDNFNRGDEERKAPVVEEDDVVGFDDEAKTVIDRLIGGSDYVEVVPVVGMPGLGKTTLAYKIYKDPKVEYEFFTRVWVYVSQTFKRREIFLNIISKFTRNTKQYHDTPEDDLANEVKELLGKGGKYLIVLDDVWTMEAWDRIKIAFPNNGKRNRVLMTTRQSNVAKRCNDKPHDLKFLTKDESWELLEKKVFHKEKCPPELELPGISIAEKCMGLPLAIVVIAGALIGKGKTTREWELVAASVGEHLINRDPENCKKLVQMSYDR…
SpeNRC3a	LOC107018487	atggcggatgtagcagtaaagttcttagtagaaaatttgacgcagttactaatcgacaacgccgatttgattctcggaatccaaggcgaagttgaaaatctactcacagatctcaatgactttaatgctttcctcaaacaagctgctaaatcccgcagggaaaatgaggttttgaaagaaatggtgaagaaaatcagaaaagttgtgaacgatgctgaagattcgattgataaatttgtgattgaagctaagagacatgatgataaaaacaaatttgctcaatggtttcatattactcatgtggctagagcgaaaggggtagcggatgagatcaaaagtataagggaaagagtgaaggaaattagagaaaatgacgcttatggccttcaagctataact…	MADVAVKFLVENLTQLLIDNADLILGIQGEVENLLTDLNDFNAFLKQAAKSRRENEVLKEMVKKIRKVVNDAEDSIDKFVIEAKRHDDKNKFAQWFHITHVARAKGVADEIKSIRERVKEIRENDAYGLQAITLDDNFNRGDEERKAPVVEEDDVVGFDDEAKTVIDRLIGGSDYVEVVPVVGMPGLGKTTLAYKIYKDPKVEYEFFTRVWVYVSQTFKRREIFLNIISKFTRNTKQYHDTPEDDLANEVKELLGKGGKYLIVLDDVWTMEAWDRIKIAFPNNGKRNRVLMTTRQSNVAKRCNDKPHDLKFLTKDESWELLEKKVFHKEKCPPELELPGISIAEKCMGLPLAIVVIAGALIGKGKTTREWELVAASVGEHLINRDPENCKKLVQMSYDR…
NtNRC3b1	XP_016488692 1	atgGCAGATGTAGCAGTGAAATTTCTAGTAGAAAACTTGATGCAATTATTACGCGACAACGCCGGCTTTATTGTTGGAATAAAAGATGAAGTTGAAAATTTACTACAAGAGCTGAATGACTTCAATGCTTTTCTCAGACAAGCAGCTGAATGCAGGAGTGACAATGACGTTTTGAAATCACTTGTAAAGACCATCAGAAAAGTGGTGAATGATGCTGAGGATTCAATTGCTAAGTTTGTGATTGAAGCTAAGAGACATGATGATAAAAATAAATTTGCTCAGTGGTTTCATCTGACTCATGTTGCTAGAACTAAAGAGGTTGCTGGTGATATTGAATTTGCAAGGGAAAAGGTGAAGATAATTCGCCGAGATAATACTTATGCACTTCAAGCTATTTTT…	MADVAVKFLVENLMQLLRDNAGFIVGIKDEVENLLQELNDFNAFLRQAAECRSDNDVLKSLVKTIRKVVNDAEDSIAKFVIEAKRHDDKNKFAQWFHLTHVARTKEVAGDIEFAREKVKIIRRDNTYALQAIFSDDDSSRGPQERKVPVVEEDDVVGFDEEAKTVIDRLIGGSDHLEVVPITGMPGLGKTTLAYKIYKDPKVECEFFPCIWVNVSQLYKRRDIFLNIVSKFTRNTKQYYDVPEEDLADEARELLGKGGKYLIVLDDVWTIEAWDRIKIAFPNNGKCSRVLMTTRKFNVARYCNDRPHDLKFLTVNESWELLEKRVFHKEKCPSELELPGKSIAKKCRGLPLAIVVIAGALIGKGKTTREWELVADSVGEHLINRDPENCKKLVQMSYDR…	pCHW011077
NtNRC3b2	XP_016495473 1	atgGCAGATGTAGCAGTGAATTTCCTAGTAGAAAACTTGATGCATTTAATAATCGACAACGCTGGCTTGATTATTGGAATAAAAGGTGAAGTTGAACATTTACTACATGATCTGAATGACTTCAATGCTTTTCTCAAACAAGCAGCTAAATCCAGGAGAGACAATGAAGTCTTGAAATCACTAGTAAAGAAGATAAGTAAAGTGGTAAATGATGCCGAAGATTCAATTGATAAGTTTGTGATTGAAGCTAAAAGACATGACGATATGAACAAATTTGCTCAGTGGTTTCATCTTACTCATGTTACTAGAGCTAAAGGGGTTGCTGATGAGATTAATACTATTAGGGAAAGGGTGAAGGTAATTCGCGAAAATGATGCTTATGGACTTCAAGCTATTACT…	MADVAVNFLVENLMHLIIDNAGLIIGIKGEVEHLLHDLNDFNAFLKQAAKSRRDNEVLKSLVKKISKVVNDAEDSIDKFVIEAKRHDDMNKFAQWFHLTHVTRAKGVADEINTIRERVKVIRENDAYGLQAITFDDNFNKGAQERKVPVVEEDNVGGFDEEVKTVIDRLIGGSDHLEVVPIVGMPGLGKTTLAYKIYKDPKVECEFFPCIWVNVSQLYKRREIFLNIISKFTRNSKQYYDVPEDDLADEARELLGKGGKYLIVLDDVWTMEAWDRIKIAFPDNGKCSRVLMTTTHRNVARYCNDKPHYVKFLTKNESWELLEKKVFYKEKCPRELELPGKSIAENCRGLPLAIVVIAGALMGKGKTTREWKLVADSVGEHLINRDPENCKKLVQMSYDC…	pCHW011078
NsyNRC3b	mRNA_4569_cds:1-887	atgGCAGATGTAGCAGTGAAATTTCTAGTAGAAAACTTGATGCAATTATTACGCGACAACGCCGGCTTTATTGTTGGAATAAAAGATGAAGTTGAAAATTTACTACAAGAGCTGAATGACTTCAATGCTTTTCTCAGACAAGCAGCTGAATGCAGGAATGACAATGACGTTTTGAAATCACTTGTAAAGACCATCAGAAAAGTGGTGAATGATGCTGAGGATTCAATTGCTAAGTTTGTGATTGAAGCTAAGAGACATGATGATAAAAATAAATTTGCTCAGTGGTTTCATCTGACTCATGTTGCTAGAACTAAAGAGGTTGCGGGTGATATTGAATTTGCAAGGGAAAAGGTGAAGATAATTCGCCGAGATAATACTTATGCACTTCAAGCTATTTTT…	MADVAVKFLVENLMQLLRDNAGFIVGIKDEVENLLQELNDFNAFLRQAAECRNDNDVLKSLVKTIRKVVNDAEDSIAKFVIEAKRHDDKNKFAQWFHLTHVARTKEVAGDIEFAREKVKIIRRDNTYALQAIFSDDDSSRGPQERKVPVVEEDDVVGFDEEAKTVIDRLIGGSDHLEVVPITGMPGLGKTTLAYKIYKDPKVECEFFPCIWVNVSQLYKRRDIFLNIVSKFTRNTKQYYDVPEEDLADEARELLGKGGKYLIVLDDVWTIEAWDRIKIAFPNNGKCSRVLMTTRKFNVARYCNDRPHDLKFLTVNESWELLEKRVFHKEKCPSELELPGKSIAKKCRGLPLAIVVIAGALIGKGKTTREWELVADSVGEHLINRDPENCKKLVQMSYDR…	pCHW011079
NtNRC3c1	XP_016481870 1	atggcagatgtagcagtgaaattcctagtagaaaacttgatgcaattattaatcgacaacgctgacttaattgttggaataaaaggtgaagttgaaaatttactacaagatctgaatgacttcaatgctttcctcaaacaagcagctaaatcgaggagagacaatgaagtcttgaaatcactagtaaagaagataaggaaagtggtaaatgatgctgaagattcaattgataagtttgtgattgaagctaaaagacatgacgataagaacaaatttgctcagtggtttcatcttactcatgttgctagagctaaaggggttgctgatgagattaaaactattagggaaagggtgaaggaaattcgcctaaatgattcttatggacttcaagctattact…	MADVAVKFLVENLMQLLIDNADLIVGIKGEVENLLQDLNDFNAFLKQAAKSRRDNEVLKSLVKKIRKVVNDAEDSIDKFVIEAKRHDDKNKFAQWFHLTHVARAKGVADEIKTIRERVKEIRLNDSYGLQAITSDDNSNQGGQERKVPVVEEDDVVGFDEEAKTVIDRLIGGSDYVVPVVGMPGLGKTTLAYKIYKDPKVEYEFFNRIWVYVSQSFNRREIFLNIISKFTRNTKQYHDTPEEELANEIKELLGKGGKYLIVLDDVWTREAWDRIKIAFPNNDKQNRVLMTTRQSNVAKCCNDKPHDLKFLTENESWELLEKRVFYKEKCPPELELPGKSMAEKCRGLPLAIVVIAGALIGKGKTTREWKLVADSVGEHLINRDPENCKKLVQMSYDRLP…	pCHW011080
NtNRC3c2	XP_016486056 1	atgGCAGATGTAGCAGTGAAATTCCTAGTAGAAAACTTGATGCAATTGTTAATTGACAACGCTGACTTGATTATTGGTATAAAGGGTGAAGTTGAAAATTTACTACAAGATCTGAATGATTTCAATGCTTTTCTCAGACAAGCAGCTAAATCGAGGAGAGACAATGAAGTCTTGAAATCACTAGTAAAGAAGATAAGGAAAGTGGTAAATGATGCTGAAGATTCAATTGATAAGTTTGTTATTGAAGCTAAGAGACATGACGATAAGAACAAATTTGCTCAGTGGTTTCATCTTACTCATGTTGCTAGGGCTAAAGGGGTTGCTGATGAGATTAAAATTATAAGGGAAAGGGTGAAGGAAATTCGTCAAAATGATGCTTATGGACTTCAAGCTATTACT…	MADVAVKFLVENLMQLLIDNADLIIGIKGEVENLLQDLNDFNAFLRQAAKSRRDNEVLKSLVKKIRKVVNDAEDSIDKFVIEAKRHDDKNKFAQWFHLTHVARAKGVADEIKIIRERVKEIRQNDAYGLQAITSDDNPNQGAQERKVPVVEEDDVVGFDEEATTVIDRLIGGSDYVVPVVGMPGLGKTTLAYKIFKDPTVEYEFFNRIWVYVSQSFNRREIFLNIISKFTRNTKQYHDTPEEELANEIKELLGKGGKYLVVLDDVWTREAWNRIKIAFPNNNKRNRVLMTTRQSNVAKCCNDKPHDLKFLTENESWELLEKRVFHKEKCTSELELPGKNIAKKCRGLPLAIVVIAGALIDKGKTTREWELVADSVGEHLINRDPENCKKLVQMSYDRLP…	pCHW011081
NatNRC3c	NIATv7_g01331.t1	atggcagatgtagcagtgaaattcttagtagaaaacttgatgcaattgttaatcgacaacgctgacttgattattggtataaaaggtgaagttgaaaatttactacaagatctgaatgacttcaatgcttttctcagacaagcagctaaatccaggagagacaatgaagtcttgaaatcactagtaaagaagataaggaaagtcgtaaatgatgctgaagattcaattgataagtttgttattgaagctaaaagacatgacgataagaacaaatttgctcagtggtttcatcttactcatgttgctagagctaaaggggttgctgatgagattaaaactataagggtaagagtgaaggaaattcgccaaaatgatgcttatggacttcaagctattact…	MADVAVKFLVENLMQLLIDNADLIIGIKGEVENLLQDLNDFNAFLRQAAKSRRDNEVLKSLVKKIRKVVNDAEDSIDKFVIEAKRHDDKNKFAQWFHLTHVARAKGVADEIKTIRVRVKEIRQNDAYGLQAITSDDNSNQGAQERKVPVVEEDDVVGFDEEAKTVIDRLIGGSDYVVPVVGMPGLGKTTLAYKIYKDPKVEYEFFNRIWVYVSQSFNRREIFLNIISKFTRNTKQYHDTPEEELANEIKELLGKGGKYLIVLDDVWTREAWDRIKIAFPNNDKRNRVLMTTRQSNVAKCCNDKPHDLKFLTENESWELLEKRVFHKEKCPSELELPGKSIAKKCRGLPLAIVVIAGALIGKGKTTREWELVADSVGEHLINRDPENCKKLVQMSYDRLP…
NsyNRC3c	mRNA_71543_cds	atgGCAGATGTAGCAGTGAAATTCCTAGTAGAAAACTTGATGCAATTGTTAATTGACAACGCTGACTTGATTATTGGTATAAAGGGTGAAGTTGAAAATTTACTACAAGATCTGAATGATTTCAATGCTTTTCTCAGACAAGCAGCTAAATCGAGGAGAGACAATGAAGTCTTGAAATCACTAGTAAAGAAGATAAGGAAAGTGGTAAATGATGCTGAAGATTCAATCGATAAGTTTGTTATTGAAGCTAAGAGACATGACGATAAGAACAAATTTGCTCAGTGGTTTCATCTTACTCATGTTGCTAGGGCTAAAGGGGTTGCTGATGAGATTAAAATTATAAGGGAAAGGGTGAAGGAAATTCGTCAAAATGATGCTTATGGACTTCAAGCTATTACT…	MADVAVKFLVENLMQLLIDNADLIIGIKGEVENLLQDLNDFNAFLRQAAKSRRDNEVLKSLVKKIRKVVNDAEDSIDKFVIEAKRHDDKNKFAQWFHLTHVARAKGVADEIKIIRERVKEIRQNDAYGLQAITSDDNPNQGAQERKVPVVEEDDVVGFDEEATTVIDRLIGGSDYVVPVVGMPGLGKTTLAYKIFKDPTVEYEFFNRIWVYVSQSFNRREIFLNIISKFTRNTKQYHDTPEEELANEIKELLGKGGKYLVVLDDVWTREAWNRIKIAFPNNNKRNRVLMTTRQSNVAKCCNDKPHDLKFLTENESWELLEKRVFHKEKCPSELELPGKSIAKKCRGLPLAIVVIAGALIDKGKTTREWELVADSVGEHLINRDPENCKKLVQMSYDRLP…	pCHW011082
	CA01g27920	atggttgatgtagcagtgagctttctgctggagaacttgacgcagttgttgcgggacaatgcggagttaatagtaggagttaaaggtgaagcagagaatctacttgaagatctaagtgaattcaatgcttttctcaagcaagctgccattgttcgcagcgaaaatccagtactgaaagagttggtgaagagtatcaggaaagtagtcaatcgagctgaagatgctattgataaatttgtaatagaagctaagcttcacaaggacagaggggtaacaaggttgtgggaaaatattggacattataaaaaagtgaaggatgttgcagaggagattaaaggtattagagatagagttagagaaatcaggcaaaacaatgcacatggacttcaggcacttcaa…	MVDVAVSFLLENLTQLLRDNAELIVGVKGEAENLLEDLSEFNAFLKQAAIVRSENPVLKELVKSIRKVVNRAEDAIDKFVIEAKLHKDRGVTRLWENIGHYKKVKDVAEEIKGIRDRVREIRQNNAHGLQALQDHDDLVNRGGEERQPPVVEEDDVVGFDEEAQKVIDRLLEGSDDLEVVPVVGMPGLGKTTLANKIFKHPKIEYEFFTRLWLYVSQSYKVKELYLNIISKFTGKTKQYHDMSEKDLADVVRGILEEGGKYLIVLDDVWSREAWDRIKIAFPKNNKRNRVLLSTRHHTIAKYCNERPHNLKFLTDEESWILLEKKAFHKAKCPPELETHGQSIARKCKGLPLAIVVIAGALIGKGKTTMEWEQVDQSVGEHLISRDHANNCNKLVRMSY…
	CA03g03390	atggcagatgtagcattgcaatttgcagtggagatattggttccgataataaaggaaacttggaagtacattgatagtggaaaagaagattctgcaaatgaactactgggagaacttaatcgtttaaaggccttcttgcaggatgctgcaaaatatcgtcaaagcaacagtgaacagtggaaaaactttgtcaaggaagtccaagttatggtatatgaagctgagggtctcattgataagctcatggttgagatgaagctgcaccaaaagaaaaataaatttgaacagatcgtggatattaaatatcacaaaacccttaaggatcttgtagaagacatcaaagcaattcttggaaaggtgaagaatattcgcgaagcaaatctgcaggctttccaggca…	MADVALQFAVEILVPIIKETWKYIDSGKEDSANELLGELNRLKAFLQDAAKYRQSNSEQWKNFVKEVQVMVYEAEGLIDKLMVEMKLHQKKNKFEQIVDIKYHKTLKDLVEDIKAILGKVKNIREANLQAFQAKPILDYQPEIVAPGTQDTLLEENKVVGFDEEAKVVIKRLVKGTKDLDVIPVVGLPGLGKTTLAIKISKDPQVSYDFFLTIWVNVGPQSKLKGVFLSILKAFKKQTTEYQDMDVKELPKIICEFIDKGGKCLIVLDDVWTTDVVDAVMNVFPEKSKGHRIMITTRDGRIGRYANANPHMLKFLKMEESFQLLVNRVFGSNIRRCPVELIEHGESIAKQCFGVPLAVVVIAGALRGRTSKSDWKMVEDNVKHLINKDDDPKSCLKFVE…
	CA06g12190	atgcggccacaggtcactgtttgtcaagaaagaatgtcacgcctcacctgcaaagtccatctgcgtttgcagatggtgacctacgttcgcaagtcgtgtttcagttttcaaatagtgcctcaaaggatcgggccttctttggaggatgatgaagtggtcgggtttgatgaggaagctaacaaagtgatcacgcgactttttgaaggaccggcagaatctctagacattgtcccagtggtgggtatgcccggtcttggtaaaactacactggcaaggaaaatctacaatgattctaagctttcatatgaatttttcagcatcatttgggtttacgttggacaatcttacaaaataaaggatatttttcttaatattctaaaattcttcacaaaacgcata…	MRPQVTVCQERMSRLTCKVHLRLQMVTYVRKSCFSFQIVPQRIGPSLEDDEVVGFDEEANKVITRLFEGPAESLDIVPVVGMPGLGKTTLARKIYNDSKLSYEFFSIIWVYVGQSYKIKDIFLNILKFFTKRIEDHLNDDVDTLANLISDYMSKGGRCLIVLDDVWEATVIDHVKKVFPENKKGHRIMMTTRDGYLATYANPDPHNLKFLNPKESFELLVKRVFGKGSCPDDLVKLGEKIAGSCGGVPLAVVVIAGALRGRPNKSDWQRVQKNVAEHLYKNSQESCLKFVQMSYDRLPQEVQTCFLYCGVFPRGFDIPSWKLIRMWIAEGLIKPQQTYTLEEIAELHLNDLVKRNLLILMQKRSDGQIKACRLHDMLHEFCRKEATNKWLFHEICKTPD…
	CA08g04960	atggcgaacgtagctgtggaatttctggtggagaacttgatgcagctgctgcgggacaacgcagagctgattcttggggttaaggaggctgctgagagtctacttcaagatcttaatgatttcaatgctttccttaagcaagctgccaaatgccgcaacgagaacgatgttctcaaagaattggtcaagaagattagaaccgttgttaactctgctgaagatgctattgataagtttgttattgaggctaagcttcacaaggacaagggagtaaccagggtattagaccttccccattataaaagagtcagggaagtagctggcgagatcaaagctatacgaaacaaagtcagagagatccgccagaataatgccattggccttcaggcccttcaagat…	MANVAVEFLVENLMQLLRDNAELILGVKEAAESLLQDLNDFNAFLKQAAKCRNENDVLKELVKKIRTVVNSAEDAIDKFVIEAKLHKDKGVTRVLDLPHYKRVREVAGEIKAIRNKVREIRQNNAIGLQALQDEDLSARSVEERKQKAKKLEILTFSFSLICAFFGLNALKGSLLSASYDTKPNILVPSPPVVEEDDVVGFDEEADNVIKRLLGGSDRLEVVPVVGMPGLGKTTLANKIFKHPTIGYEFFTRIWVYVSQSYRRRELFLNIISKFTRNTKQYHVLCEEDLADVIQEFLGKGGKYLIVLDDVWSDEAWERIKIAFPNNNKCNRILLTTRDTKVAKQCTPVPHDLKFLTEDESWILLEKKVFHKDKCPPELELSGQSIAKKCNGLPLAIVVI…
	CA09g00650	atggctgatgctgttgtcgaatttctcttgttaaatttgaaacagctactcctttatcatgtggatttgctttcaggagtaaaggatcaagttgaatctcttcatagagagcttagtttgatgaaagcttttcttaaagactctcgggagaagcgcagtgagtatgaatatgttagagagttggtaagccaaatcacagttgtggcttatgaggcggaggatataattgacacgttcgtgactaatgcagcgatgcaaaaggctaggagcactgtcaggagagcctttcacgtatttgatcactcgtccatgcttcggaatgtggcaaaggaaattgaatcaatcaaggtgaaggtgaaggagatttatgataagaagatgtttgggattcaaaatcta…	MADAVVEFLLLNLKQLLLYHVDLLSGVKDQVESLHRELSLMKAFLKDSREKRSEYEYVRELVSQITVVAYEAEDIIDTFVTNAAMQKARSTVRRAFHVFDHSSMLRNVAKEIESIKVKVKEIYDKKMFGIQNLHDGESSRRSPPLKRVPIVEEENVVGFDEEAKTMRSLLTNGSEELQIISIVGMGGLGKTTLAKKVYTDPSIEYHFYNRAWIYVSQQYSRKEVFLGILDSLSLITDEMYKMNDEKLAIELSSHLRSKRYLVVIDDVWTMEAWDDLKMAFPNTASGSRILLTTRNRDVASYANPEGSPHHLRFLTNEESWELLSKKVFRKGSCPLELEDIGLQIAKKCYGLPLAIVVVSGLLLKKEKTRDWWKKVANDVSSYVARDPKQCMDVLALSYK…
	CA11g01390	atgactgaagtagcagtgaattctttgttggagaatttgttagagttggcccgtgaaaatgttgatttgattgttggtgtacaagacgatgtgaaagatctaaccgcagagcttcaaatactcaaagcttttctacaagaagtttcaaagatcaatagagacactcaaagttggaagcagacaatgaaagacatcagaaatgtggtttacaaagctgaggactccatcaacaaattccttggtagggctaaacaacaccgagacagtaatctagctgcaaaatggatggacgttacatattggacctcagtcaggaatgtcgctaaggagattaagtccatcaggattgacctgaacgatcttcaagtcaaatatacacctcttttggaggaggccact…	MTEVAVNSLLENLLELARENVDLIVGVQDDVKDLTAELQILKAFLQEVSKINRDTQSWKQTMKDIRNVVYKAEDSINKFLGRAKQHRDSNLAAKWMDVTYWTSVRNVAKEIKSIRIDLNDLQVKYTPLLEEATQLSTLSRTTPQPIQVNLSDEDEVVGFEEEAYTVIGKLIDGSNNLEVVPIVGMSGLGKSTLARKVYKDSRISFEFFSSIWVNVSRSYNKTEVLLSILKRLRKQLDDESDEQMVDEIRTRLGYGGKCLIVLDDVWSTDIIDVIIDVFPDNNKGHRIMLTTQLEEVASCFNRDFHKLTFLSEENSWRLFKLKIFRKECCPPELEEIGRNIAKKCSGLPLAVVVIAGVLLGRTTKRDWQFVYENMGAHLINRDQPNSCFRFIKMTYDLLS…
	CA11g01410	atgacagaagtagaggtgagtaatttggtggagaagctgatcgagttgggccgtgaaattgagctgaacaatgaggaagcaaaacatgtgtttgatctgatgaaaagctttcaaaaatggaaggtaaatctagaaaatgcttcccagctcgacaagagcacgcaagattgggaggagaaaatgaaagacatcagaagtgtggtttacaaagcacaagacacgattgaccaaatcctggtcgaggccaatcagcaacaacttaaacaccaggcaactactatacgggctgcaggtttctgcccctgctttaatgatagcactaatggtacaacagtgagtcggtccaccaatagaggtacttcggcctacaggctgtctagtaacgagtctagagtgatc…	MTEVEVSNLVEKLIELGREIELNNEEAKHVFDLMKSFQKWKVNLENASQLDKSTQDWEEKMKDIRSVVYKAQDTIDQILVEANQQQLKHQATTIRAAGFCPCFNDSTNGTTVSRSTNRGTSAYRLSSNESRVIKSIRDSVVELKPTKKIIVPATQVSRSPPKTTHQPEKAMLKNPSSEEDDSFGFEEEASTVINRLIGGPKNIETVPIIGMLGIGKSTLARKVSKDPRIVNEFPNCIWVDVSQTYNTKEILLKILGDLKKELDSTKTEGQLANEIRMSLDNGRCLIILDDVWNQNIVSFFFESIVPRNYNSHRIMITTRDEDVATHRNVHKLNILDKDRSWLLLEKKVIKKGSCPRPDFEEPGRAIAEKCGGLPFSIEVIAEDLAKKKAKWEWDKVIQD…
	CA11g01460	atgactgaagtagcagtgaattatttggttgagaagttgttagaattgggccgtgaaaatgtcgagttgattactggtgtacaagacgatgtgaataatctggtcgcggaccttcaaatactcaaagcttttctaaaagatgcttcgaagatcgatagagacactcaaggttggaagcagtcattgaaagagatcagaaatgtgctttacaaagctgaggactccgtcgacaagttcctggatgaagctaaacagcaccaagacactcataaagctgtcaaatggattgatattccatattggagcaaagttaggaatgttgcaaaggaaattcagtccattagaaacaaagtgaaagatcttcaagacaaatataaagctcttttggacgccattcaa…	MTEVAVNYLVEKLLELGRENVELITGVQDDVNNLVADLQILKAFLKDASKIDRDTQGWKQSLKEIRNVLYKAEDSVDKFLDEAKQHQDTHKAVKWIDIPYWSKVRNVAKEIQSIRNKVKDLQDKYKALLDAIQLDNLSSTTPQPRQLTLSDEDDVVGFEEEANTVIDRLINGSKSLESVPIVGMPGLGKSTLARKVYKDSRINFEFFSCIWVNVSRSYNKTEVLLSILKNFTKPLDNKSDEKITEEICSFLEKGGRCLIVLDDVWDGEVMNFIEKIFPKGDKGHRIMMTSRQNNVASAFNKNIHRLNLLSDDNSWLLLKKKVFRKESCSSDLEEPGFSIAKKCNGLPLAIVVIAGALLGKTKREWEFVNRNIGEHLINPDSEDSCSRFVRMSYDLLSYD…
	CA11g01480	atggcggatgtagcagtgaagttcttggttgaaaatttgatgcaattattaattgacaatgctgatttaatccttggaataaaaggtgaagttgaagatctactccgagatcttagcgactttaatgctttcctaaagcaagctgctaagtcccggagggataacgaggttttgaaagaaatggtgaagaaaataagaaaagtagtaaatgctgccgaggattcgattgataagtttgtgattgaagctaagagacatgatgataaaaacaaatttgctcaatggtttcatcttacacatgtagctagagcaaaaggtgtggctgatgagatcaaaagtataagagaaagagtgaaggaaattcgtgagaatgattcgtatggccttcaagctattgct…	MADVAVKFLVENLMQLLIDNADLILGIKGEVEDLLRDLSDFNAFLKQAAKSRRDNEVLKEMVKKIRKVVNAAEDSIDKFVIEAKRHDDKNKFAQWFHLTHVARAKGVADEIKSIRERVKEIRENDSYGLQAIALDDNYNRGDEERKKLEVWIYEIRGNNVKAKISPTKRKILIDYAMSILISFLRSFSFCTILKQAPVVEEDDVVGFDEEAKTVIDRLIGGSDDVEVVPVVGMPGLGKTTLAYKIYKDPKVEYEFFTRVWVYVSQRFKRREIFLNIISKFTRNTKQYHDTTEEDLANEVKELLGKGGKYLIVLDDVWTMEAWERIKVAFPNNGKRNRVLMTTRQTNVAKRCNDEPHNLKFLTKDESWELLEKKVFHKEKCPPELEWPGKSIAEKCMGLP…
	CA11g02410	atggcagatcgtgtggtgaatttttttgtggagaatttgttgcaactattaagtgataatgttgagctgattaaaggtgttgacgacgacttcaagcttttgttggaagaagttaaacgtttgaaagccttccttgacgatgctgccaagttccacagtgacagtaatcagtgggaacagttagttcaggatattcaaagaatggtattcaaagccgaggatgtgattgataagtttctgattcaggcgaaactacaccgagataagaataaggtgggaagattctttgatgtaactcatcttgcaacggtcagggctcttgcagctgagatcaaagccattcatgagaaggttaaaaaacttcgagaagacaataaagatgctttccagcctaaacca…	MADRVVNFFVENLLQLLSDNVELIKGVDDDFKLLLEEVKRLKAFLDDAAKFHSDSNQWEQLVQDIQRMVFKAEDVIDKFLIQAKLHRDKNKVGRFFDVTHLATVRALAAEIKAIHEKVKKLREDNKDAFQPKPVLELPKKGHELTQDDEVVGFDEEANKVIKRLFGGPAESLDIVPVVGMPGLGKTTLARKIYNDYKLSYEFFSIIWVYIGQSYKIKDIFLNILKVFTKHIEDHLNDDVDTLANVISVYMSKGGRCLIVLDDVWEAIVIDYVKKVFPENKKGHRIMMTTRDGYLATYANPDPHNLKFLTPQESFELLVKRVFGNGSCPDELVGLGEKIAGSCDGVPLAVVVIAGALRGRPNKSDWQRVQKNVAQHLYKNSQESCLKFVQMSYDRLPQEV…
	CA01g01540	atggctgatgctgttgtcgaatatctcttgttaaatttgaaacagctactcctttatcatgtggatttgctttcaggagtaaaggatcaagttgaatctcttcatagagagcttagtttgatgaaagcttttcttaaagactctcgggagaagcgcagtgagtatgaatatgttagagagttggtaagccaaatcacagttgtggcttatgaggcggaggatataattgacacgttcgtgactaatgcagcgatgcaaaaggctaggagcactgtcaggagagcctttcacgtatttgatcactcgtccatgcttcggaatgtggcaaaggaaattgaatcaatcaaggtgaaggtgaaggagatttatgataagaagatgtttgggattcaaaatcta…	MADAVVEYLLLNLKQLLLYHVDLLSGVKDQVESLHRELSLMKAFLKDSREKRSEYEYVRELVSQITVVAYEAEDIIDTFVTNAAMQKARSTVRRAFHVFDHSSMLRNVAKEIESIKVKVKEIYDKKMFGIQNLHDGESSRRSPPLKRVPIVEEENVVGFDEEAKTMRSLLTNGSEELQIISIVGMGGLGKTTLAKKVYTDPSIEYHFYNRAWIYVSQQYSRKEVFLGILDSLSLITDEMYKMNDEKLAIELSSHLRSKRYLVVIDDVWTMEAWDDLKMAFPNTASGSRILLTTRNRDVASYANPEGSPHHLRFLTNEESWELLSKKVFRKGSCPLELEDIGLQIAKKFYGLLLAIVVVSGLLLKKEKTRDWWKKVANDVSSYVARDPKQCMDVLALSYK…
	CA11g02470	atgactgaaatagcagtgaattctttgttggagaagttgttagagttgggccgcgaaaatactgagctgattgttggtgtacaagacgatgtgaatgatctagtcgcggatcttcaaatactcaaagcttttctaaaagatgcttcgaagatcgatggagacaatcaaggttggaagcagtcattgaaagagatcagaagtgtggtttacaaagctgatgactccgtcgacaagttcctggttgaagctaaagagcaccaagacactcatccagctgcaaaatggattgatgttccatattggatcaacgttaagaatgttgccaaggaaattcaggccatcaagaataaagtgaaagatcttcaagtcaaatataaacctcttttggagacggacact…	MTEIAVNSLLEKLLELGRENTELIVGVQDDVNDLVADLQILKAFLKDASKIDGDNQGWKQSLKEIRSVVYKADDSVDKFLVEAKEHQDTHPAAKWIDVPYWINVKNVAKEIQAIKNKVKDLQVKYKPLLETDTQLSTLSMTTPQPIQINLSDEDDVVGLEEEANTVIDRLIHGSEKLEVVPIVSIAGLGKSTLARKVYRDSRITFEFVSCIWVNVSRSYNKTKVLLNILKHLRKQLDMNKSDEQMIKEIRTFLGHGRRCLIVVDDVWSTDIIEFIKHVFPSNKKGHRIMMTSRFEEVGSCFNHDCHKLTFLTDEESWFLLNLKVFGKRYCPSELEETGRNIAKKCNGLPLSVLVTAGVLAGRTTKREWQLVYENMGDCLIYSNDPRTYVGLIKMSYDLL…
	CA00g89570	atggctgatgctgttgtcgaatttctcttgttaaatttgaaacagctactcctttatcatgtggatttgctttcaggagtaaaggatcaagttgaatctcttcatagagagcttagtttgatgaaagcttttcttaaagactctcgggagaagcgcagtgagtatgaatatgttagagagttggtaagccaaatcacagttgtggcttatgaggcggaggatataattgacacgttcgtgactaatgcagcgatgcaaaaggctaggagcactgtcaggagagcctttcacgtatttgatcactcgtccatgcttcggaatgtggcaaaggaaattgaatcaatcaaggtgaaggtgaaggagatttatgataagaagatgtttgggattcaaaatcta…	MADAVVEFLLLNLKQLLLYHVDLLSGVKDQVESLHRELSLMKAFLKDSREKRSEYEYVRELVSQITVVAYEAEDIIDTFVTNAAMQKARSTVRRAFHVFDHSSMLRNVAKEIESIKVKVKEIYDKKMFGIQNLHDGESSRRSPPLKRVPIVEEENVVGFDEEAKTMRSLLTNGSEELQIISIVGMGGLGKTTLAKKVYTDPSIEYHFYNRAWIYVSQQYSRKEVFLGILDSLSLITDEMYKMNDEKLAIELSSHLRSKRYLVVIDDVWTMEAWDDLKMAFPNTASGSRILLTTRNRDVASYANPEGSPHHLRFLTNEESWELLSKKVFRKGSCPLELEDIGLQIAKKCYGLPLAIVVVSGLLLKKEKTRDWWKKVANDVSSYVARDPKQCMDVLALSYK…
	NbS00004611g0006.1	atggcagatgcagtactgggttttttggtggagaatctgttgcagataataagtgaaaaagtgaagctgattgctggtgcaaagggacagcttgaacttctggtggaagaagttaagaccttaaatgccttcctagacgaagctgcaaaaactcaaagcgacaacaagctctggaaacagtttatcaaggatattcgaattacagtatacaaagctgaggatatcattgataagttcttggttcaggcgaagctgcacgcagacaaaaatatagttaaaagaggtttggattataactatgccggtgcagtcaaagatctcggagagcaggtcgctatcgtccttcaaaaggtgaagaaactacgcaaagacaataaacaggcttttcagccgacgcca…	MADAVLGFLVENLLQIISEKVKLIAGAKGQLELLVEEVKTLNAFLDEAAKTQSDNKLWKQFIKDIRITVYKAEDIIDKFLVQAKLHADKNIVKRGLDYNYAGAVKDLGEQVAIVLQKVKKLRKDNKQAFQPTPVSARQGETSTQGQETQVPHLEDAEVVGFDKEAETVIKRLVEGSDELEVIPVVNIWVYVGQNYKLKEVLLSILKSFTKQMNIYQDKNENELYKIICDFVSKGGKCLIVLDDVWNPEVVDSVMKAYPKNKKGHRIMMTTREGRVAKYANENPHNLKFLEHHESFELLEKRVFGSRSCPPDLVAHGNIIAEKCSGVPLAVVVIAGALRGRTSEDEWQIVEQNVGKYLIDKNNPRSNCLKFVEMSYSRLPEDMKACFLYCRAFPQGFEIP…
	NbS00030243g0001.1	atggcggatacagcagtggactttgtgatagataacctgaagcagctattacgtgataacacatatctaattgctgctatagtagatgaggttaaccctctccttgcagagcttcagaatttgcatgccttcctcaagcaagcaaccaagagccgcagccgcaatgaaattctgaaacatttagtcaaagagttgagcatagcagtcaacgaagcagaagtttccatagataaatttgtgattgaggccaagttacaccacaacaaagggataaaaaagatgttcgattttggccatgttatgaaagctagacagtgtgcaattgagatcaaatccaccaaggagaagttgaaagaaattcgtagagaaaatgcttatcacattcaatttgacgatcat…	MADTAVDFVIDNLKQLLRDNTYLIAAIVDEVNPLLAELQNLHAFLKQATKSRSRNEILKHLVKELSIAVNEAEVSIDKFVIEAKLHHNKGIKKMFDFGHVMKARQCAIEIKSTKEKLKEIRRENAYHIQFDDHQSVKDQELIRKVPLPEEDDVVGFDEEATEIINRLCKGSDEIEIIPIVGMPGLGKTTLANKIFKDARVQYEFVSQIWVYVAQSYNRREVFLNIISKFTRNVKQFEYEAEEDLATAIREFLGKGGRYLIVLDDIWTLEALNELKIAFPNNHKGNKIMLTTRNSSLAYRCNNYPHKLKFLTESECWLLLKKKVFRKDKCPLEFEELGRGIAKKCMGLPLATVVIAGSLIGRCTERDWHQVHQSVGEHIIYRDYSIPKKLVQMSYDSLPF…
	NbS00004191g0008.1	atggcagatgcagtactgagttttttggtggagaatctgttgcagataataagtgaaaatgtgaagctgattgctggtgcaaagggacagcttgaacttctggtggaagaagttaagacctttattgccttcctagacgaagctgcaaaaactcaaagcgacaacaagctctggaaacagtttatcaaggatattcgaattacagtatacaaagctgaggatatcattgataagttcttggttcaggcgaagctgcacgcagacaaaaatatagttaaaagaggtttggattataactatgccggtgcagtcaaagatctcggagagcaggtcgctatcgtccttcaaaaggtgaagaaactacgcaaagacaataaacaggcttttcagccgacgcca…	MADAVLSFLVENLLQIISENVKLIAGAKGQLELLVEEVKTFIAFLDEAAKTQSDNKLWKQFIKDIRITVYKAEDIIDKFLVQAKLHADKNIVKRGLDYNYAGAVKDLGEQVAIVLQKVKKLRKDNKQAFQPTPVSARQGETSTQGQETQVPHLEDAEVVGFDKEAETVIKRLVEGSDELEVIPVVILPKTKKGHRIMMTTREGRVAKYANENPHNLKFLEHDESFELLEKRVFGSRSCPPELVAHGKIIAEKCSGVPLAVVVIAGALRGRTSEGEWQIVEQNVGKYLIDKNDPTSNCLKFVEMSYSRLPEDMKACFLYCSAFPQGFEFPAWKLIRLWISEGLIISNLPGSTLENIAEYILNDLVNRNLLIILEKKADGKIKTCRLHDMLHMFCKVKATD…
NbNRC2b	NbS00018282g0019.1	atggcgaacgttgcggtggagtttctggtgcagaacttgatgcagctgctaagagacaatgcggagctgattgttggagttaaggattcggctgagagtctgcttcaagatctcaatgatttcaacgcttttctcaagcaaactgctaagtcccgcactgagaacgatgtccacaaagaattggtgaagaaaattaagactgtggtcaactctgctgaagatgccattgataagtttgtgattgaggctaagcttcacaaggacaaaggggttggcagatttgtggatgttaagcattataaaagagtgtatgatgtagcaggggagattaaaactattagagacaaagtcaaagaaattcgtctcaataatgcacttgaccttcaggcccttcaagat…	MANVAVEFLVQNLMQLLRDNAELIVGVKDSAESLLQDLNDFNAFLKQTAKSRTENDVHKELVKKIKTVVNSAEDAIDKFVIEAKLHKDKGVGRFVDVKHYKRVYDVAGEIKTIRDKVKEIRLNNALDLQALQDEDQSAKGVQERKPPVVEEDDVVGFEEEADKVINRLLGGSSGLEVVPVVGMPGLGKTTLANKIYKHPDIGYQFFTRIWVYVSQSYRRRELFLNIISKFTRNTKQYHDMCEEDLADEIQDFLGKGGKYLIVLDDVWSPDNTKQYHDMCEEDLADEIEDFLGKGGKYLIVLDDVWSPDAWERIRIAFPNNNKSNRILLTTRDSKVAKQCKQCIGIPHDLKFLTEDESWILLEKKVFHKDKCPPELELSGKSIAKKCNGLPLAIVVIAGA…
	NbS00016103g0004.1	atggcagatgcagtagtgaattttctggtggagaacctgttgcagctattaactgataacgtaaagctgatcggaagtgcaaagggagagttagagaatctgctgaaagaagttcaacacctaaaaggcttcttagacgatgctgcaaaattaccaagcgacagcgaacagtggaaagtgttggtggaggagatacaaaaaacggtacataccgcagaggatgctgttgataagtttgtggttcaggcgaagctgcacaaagagaaaaataaaatggcaagaattttggatgtgggtcatctggctacagtcaggaatcttgcagctgaggtcaaaggaattcatgaccaagtcaaggaacttcgcctaaacaatcaagctcttcaagcacgcccaact…	MADAVVNFLVENLLQLLTDNVKLIGSAKGELENLLKEVQHLKGFLDDAAKLPSDSEQWKVLVEEIQKTVHTAEDAVDKFVVQAKLHKEKNKMARILDVGHLATVRNLAAEVKGIHDQVKELRLNNQALQARPTLELPKKVVDFDEEANKVINRLVKESKDLEIIPVVGMPGLGKTTLARKIYKDPKISYEFFGVHWVYVGQSYKIKDVFLNILKFFTRCTEDYQHEDADALAKVIAGFINKGGRCLICLDDVWETKVIDYVKTIFPENEKGHRVMMTTRNRVLATYANSDPHDLKFLTPKESFELLVKRVFGKKPCPKDLVGHGESIAGKCGGVPLAVVVIAGALRGRPNTSDWIRVERNVVQHLFTNSEESWLKFVEMSYDHLPQEVQTCFLYCGVFP…
	NbS00004466g0001.1	atggatcgagcggtggctatgctggccccggcggtgaccacagtggctaaagcagcgtttgatgtgctgcgtccagtggtgactaaagcggggaacaatctacaggaaaacctgacgaacgtattagaacaaaatctggatctaataaacgatgcaaaaggagacttccttagtttactggacgaagctcaaggattaaatgccttactagctgcagattatgcagaactgaatatgaacagccatcctactaagtgggataagttgcctcgtaaaattctacgtactatatacagagctgaggatagcattgataaattcttggctcaggcgaagatacaccaagacagtacattgaaaagattcttacaagttgataaagtaaacagattcactaag…	MDRAVAMLAPAVTTVAKAAFDVLRPVVTKAGNNLQENLTNVLEQNLDLINDAKGDFLSLLDEAQGLNALLAADYAELNMNSHPTKWDKLPRKILRTIYRAEDSIDKFLAQAKIHQDSTLKRFLQVDKVNRFTKLPEIQNILKELREIRQQTQQAIEEIRQQTGQQSKYISTAQDSALEEHKVIGFDKSAEEVRERLLKGSSSKNLEVASIVGMPGLGKTTLARKIYNDPGIGREYYKRVWVYVGVSYIEKDVLLNIHEGLGLKSSGVQDKNEKQLAEIIHDFVIKGGRCLIVLDDVWEAKAVDFVMTAFPCNEGYHRILMTTREMQVATPVSTYLHKLKFLEKQEAFELLENRVFGIRKKFPVEFVGYGNEILESCSGVPLAIVVIAGVLKSCSYRIEW…
NbNRC2c	NbS00031134g0006.1	atggcggatttaggtttgagctttctgatagagaacttaaagcagttactacgggacaacgaggaactgattatcgggattaaggatgcggttgagagtctgcttgaagatctcaaggaattcgatgttttcctcaaaaaggcagccgcatataatagcgagaataaaattgtaaaagaattggtcaagaggattaggacggtagtcaacgcagctgaagacgccattgataagtttgttattgagtctaagcttcacaaggacagaggtgtaagcagatttgtggaccttactcattataaaagagtgagagatgtggcaagtgagataaaagctattagagagaaagtgaaggaaatccgtcggactgaagtttatgcccttcaaaatgaagatcta…	MADLGLSFLIENLKQLLRDNEELIIGIKDAVESLLEDLKEFDVFLKKAAAYNSENKIVKELVKRIRTVVNAAEDAIDKFVIESKLHKDRGVSRFVDLTHYKRVRDVASEIKAIREKVKEIRRTEVYALQNEDLFVRGGQERKSPVVEEDDVVGFDEEVRMIINRLFEGSDSLEVIPIVGMPGLGKTTLANHIYKHPEVGYKFYTRIWVYVSQTYRRRELFLNIISKFTRNTKQYHDRPEEDLADEIREFLGKSGKYLIVLDDVWSGEAWERIRIAFPENNKGNRVLLTTRDSKVAKYCSHIPHDLKFLTMDESWILLQKKVFNKDKCPVKLEQPGKSIAEKCRGLPIAIVVIAGALIGKDKTTREWEQVDKNLSEHIINVDSMNCKKLVQMSYDSLPYD…
	NbS00000611g0010.1	atgcgtgcagattcagtggtgaattttctgctggagaacctactgcagctagtcactaacaatgtcaagctaatttcaggtgttgagaaagagtttcagaatcttctagaagaagttcgccgcctaaaagctttcctagatgctgctgcaaaataccatagcgatagcaatctgtggaaacagttggtcagagacatcagaattacagtgcatagagctgaggatgttattgacaaattccttgttcaggcgaagctacatcaagagaagaataaagtgaaaaggtcttttgatttatgccatgttagaaaagtttgggatctagcaaaggatattaaagcaattcatcaaaatgtgagggaatttcgccaaaataatcaaaaggcgtttcagcccaaa…	MRADSVVNFLLENLLQLVTNNVKLISGVEKEFQNLLEEVRRLKAFLDAAAKYHSDSNLWKQLVRDIRITVHRAEDVIDKFLVQAKLHQEKNKVKRSFDLCHVRKVWDLAKDIKAIHQNVREFRQNNQKAFQPKPMLDLPQRVTREPQDTLLEYKEVVGFAYEAECVIKRLVEGSKDLEFVPIVGMPGIGKTTLARKVWSHSQISNNFSKKIWVYVGRSYELKGVLSKILISFMEHFEEFRYKDVNGLAEVICDFMAKEGGRCLIFLDDAWAKELVVVDLVKRILQENNKGHRIMMTTRDEYVASYASEHPHRLKYLSDEESFQLLEKRAFGNERCPDELVELGKSYSIPAQKLIRLWIAEGLIKSSPTCTFEELAENYLEEFALRGLVTMSRDGDSIKE…
	Solyc04g007060	ATGGCGGACGCTGTAGTGAATTTTCTCGTAGAGAATTTATTGCAGCTGTTACAAGAAAATATAATAGATCTGATAAAAGGCGTAGAGGACGAGTTCAAAAATTTACTGGAAGAAGTGCAACGCCTAAAAGGATTCCTTGACGATGCTGCTAAATTTCACAGTGAGAGCAGTTTATGGGATCTATTGGTGAAAGATATTCAAAAAATGGTACATAAATCTGAAGATGTCATTGATAAATTTCTGGTTCAAGCTAAGCTTCATCGAGATAAAAATAAAGTTGGAAGATTCTTCGATATGGGTCATTTGGCAGTAGTTAGGGCTCTTGCAGCTGATATTAAAGACATCCATGAGAAAGTGAAGAAACTTCGAGAAGATAACAAAGAATCTTTTCAGCCCAGA…	MADAVVNFLVENLLQLLQENIIDLIKGVEDEFKNLLEEVQRLKGFLDDAAKFHSESSLWDLLVKDIQKMVHKSEDVIDKFLVQAKLHRDKNKVGRFFDMGHLAVVRALAADIKDIHEKVKKLREDNKESFQPRPILDIPKKGHEVTQGPSLDDDEVVGFDEEAKKVIKRLVEGPAESLAIVPVVGMPGLGKTTLARKIYNDTTLSFEFFSTIWIYAGPECKIKDLYHKILKHFKKNIDEHLDEDDHTLAKVISGFMSKGGRCLIVLDDVWEANVIDHVKKVFPENKKGHRIMMTTRDGLLAAYKNAEPHNLKFLLADECFELLEKRVFGKGSCPDELKDVGERIAGNCGGVPLIVVVIAGALAGRSNTTDWEIVERDVARHAFTVNKNCGVFVEMSYDR…
XM_006366013.2	PGSC0003DMT400019300	atggcagatgcagtaatgactttgcttgtggagagcttgtgtcaactaatcactgaaaaagtgaagctgattggaggtgcaaaggatgagttggataatctgctgcaagtaattaacacactgaaagcattccttcaggataatgatcaacaagaaagcaacagcaattcgtggaaaacatttgtgaagaatatccgaacacaagcgcataaagctgatgacgttattgacaaatttgtacttgaggcgaagctgcatgaagaaaaaaatatatggaaaaaaactttatctttcggcaggcatatcaaaagagttaataatcttgcaaaaggtatcaaagatatctgtgagaaggtgaaggtgattcgccaagaaaatccacaagttctccagcccaga…	MADAVMTLLVESLCQLITEKVKLIGGAKDELDNLLQVINTLKAFLQDNDQQESNSNSWKTFVKNIRTQAHKADDVIDKFVLEAKLHEEKNIWKKTLSFGRHIKRVNNLAKGIKDICEKVKVIRQENPQVLQPRPMLNLPRRLAREPQATFLEVRNIVGFTTESNEVMERLVGGTEEVECIPIVGMTGLGKTTLARKVWSDSQITAIFSKIIWVSVGQSNELEDIFFVILKSSTGPNQEFRLTGENELAKVIASFGTEQHRCLIVLDDVWASELVDFFKNVLPENKKRHRILMTTRRRDLASCASERPYHLKFLTGEDSFRLLEKRVFDNGRCQNDLVELGKSIANKCGGLPLALVVIARALKVIQNVYEWKRIENNFWQYVVRENDTTSCWKIVEASYE…
	PGSC0003DMT400019301	atggcagatgcagtaatgactttgcttgtggagagcttgtgtcaactaatcactgaaaaagtgaagctgattggaggtgcaaaggatgagttggataatctgctgcaagtaattaacacactgaaagcattccttcaggataatgatcaacaagaaagcaacagcaattcgtggaaaacatttgtgaagaatatccgaacacaagcgcataaagctgatgacgttattgacaaatttgtacttgaggcgaagctgcatgaagaaaaaaatatatggaaaaaaactttatctttcggcaggcatatcaaaagagttaataatcttgcaaaaggtatcaaagatatctgtgagaaggtgaaggtgattcgccaagaaaatccacaagttctccagcccaga…	MADAVMTLLVESLCQLITEKVKLIGGAKDELDNLLQVINTLKAFLQDNDQQESNSNSWKTFVKNIRTQAHKADDVIDKFVLEAKLHEEKNIWKKTLSFGRHIKRVNNLAKGIKDICEKVKVIRQENPQVLQPRPMLNLPRRLAREPQATFLEVRNIVGFTTESNEVMERLVGGTEEVECIPIVGMTGLGKTTLARKVWSDSQITAIFSKIIWVSVGQSNELEDIFFVILKSSTGPNQEFRLTGENELAKVIASFGTEQHRCLIVLDDVWASELVDFFKNVLPENKKRHRILMTTRRRDLASCASERPYHLKFLTGEDSFRLLEKRVFDNGRCQNDLVELGKSIANKCGGLPLALVVIARALKVIQNVYEWKRIENNFWQYVVRENDTTSCWKIVEASYE…
	PGSC0003DMT400019302	atggcggatgctgtagtgaattttctcgttgagaatttattgcagctgttaagcgaaaatatagatctgataaaaggcgtagacgatgaattcaaaaatttactggaagaagtgcaacgcctgaaagcattccttgaggatgctgctaaattccacagcgagagcagtttatgggatcaattggtgaaagatattcaaaaaatggtacataaatctgaagatgtaattgataaatttctggttcaagcaaagcttcatcgagataagaataaagttggaagattcttcgatgtccctcatatggctgtagttagggctcttgcagctgaaattaaagggattcatgagaaggtgaagaaacttcgagaagacaacaaagactcattcaagcctaaacca…	MADAVVNFLVENLLQLLSENIDLIKGVDDEFKNLLEEVQRLKAFLEDAAKFHSESSLWDQLVKDIQKMVHKSEDVIDKFLVQAKLHRDKNKVGRFFDVPHMAVVRALAAEIKGIHEKVKKLREDNKDSFKPKPILDVPKKGHEVTQGPSLDDDEVVGFDVEAEKVIKRLVEGPAESLNIIPVVGMPGLGKTTLARKIYNDSTLSFEFFSILWVYVGREYKIKDIYLRILKHFKNSIDEYLNEDEDRLAKVISGFMSKGGRCLIVLDDVWEANAIDHVKKVFPENKKGHRIMMTTRDGLLASYTNPDPHNLKFLTTEESFELLVKRVFGKGSCPDELKENGQKIAGSCGGVPLVVVVTAGALAGRSNTTEWKVVERNVIQYAFNVNKDCGVFVEMSYDRL…
	PGSC0003DMT400019303	atggcggatgctgtagtgaattttctcgttgagaatttattgcagctgttaagcgaaaatatagatctgataaaaggcgtagacgatgaattcaaaaatttactggaagaagtgcaacgcctgaaagcattccttgaggatgctgctaaattccacagcgagagcagtttatgggatcaattggtgaaagatattcaaaaaatggtacataaatctgaagatgtaattgataaatttctggttcaagcaaagcttcatcgagataagaataaagttggaagattcttcgatgtccctcatatggctgtagttagggctcttgcagctgaaattaaagggattcatgagaaggtgaagaaacttcgagaagacaacaaagactcattcaagcctaaacca…	MADAVVNFLVENLLQLLSENIDLIKGVDDEFKNLLEEVQRLKAFLEDAAKFHSESSLWDQLVKDIQKMVHKSEDVIDKFLVQAKLHRDKNKVGRFFDVPHMAVVRALAAEIKGIHEKVKKLREDNKDSFKPKPILDVPKKGHEVTQGPSLDDDEVVGFDVEAEKVIKRLVEGPAESLNIIPVVGMPGLGKTTLARKIYNDSTLSFEFFSILWVYVGREYKIKDIYLRILKHFKNSIDEYLNEDEDRLAKVISGFMSKGGRCLIVLDDVWEANAIDHVKKVFPENKKGHRIMMTTRDGLLASYTNPDPHNLKFLTTEESFELLVKRVFGKGSCPDELKENGQKIAGSCGGVPLVVVVTAGALAGRSNTTEWKVVERNVIQYAFNVNKDCGVFVEMSYDRL…
	PGSC0003DMT400019304	atggcggatgctgtagtgaattttctcgttgagaatttattgcagctgttaagcgaaaatatagatctgataaaaggcgtagacgatgaattcaaaaatttactggaagaagtgcaacgcctgaaagcattccttgaggatgctgctaaattccacagcgagagcagtttatgggatcaattggtgaaagatattcaaaaaatggtacataaatctgaagatgtaattgataaatttctggttcaagcaaagcttcatcgagataagaataaagttggaagattcttcgatgtccctcatatggctgtagttagggctcttgcagctgaaattaaagggattcatgagaaggtgaagaaacttcgagaagacaacaaagactcattcaagcctaaacca…	MADAVVNFLVENLLQLLSENIDLIKGVDDEFKNLLEEVQRLKAFLEDAAKFHSESSLWDQLVKDIQKMVHKSEDVIDKFLVQAKLHRDKNKVGRFFDVPHMAVVRALAAEIKGIHEKVKKLREDNKDSFKPKPILDVPKKGHEVTQGPSLDDDEVVGFDVEAEKVIKRLVEGPAESLNIIPVVGMPGLGKTTLARKIYNDSTLSFEFFSILWVYVGREYKIKDIYLRILKHFKNSIDEYLNEDEDRLAKVISGFMSKGGRCLIVLDDVWEANAIDHVKKVFPENKKGHRIMMTTRDGLLASYTNPDPHNLKFLTTEESFELLVKRVFGKGSCPDELKENGQKIAGSCGGVPLVVVVTAGALAGRSNTTEWKVVERNVIQYAFNVNKDCGVFVEMSYDRL…
JAIVGC010000013.1	PGSC0003DMT400019306	atggcggatgctgtagtgaattttctcgttgagaatttattgcagctgttaagcgaaaatatagatctgataaaaggcgtagacgatgaattcaaaaatttactggaagaagtgcaacgcctgaaagcattccttgaggatgctgctaaattccacagcgagagcagtttatgggatcaattggtgaaagatattcaaaaaatggtacataaatctgaagatgtaattgataaatttctggttcaagcaaagctgagtcgagataagaataaagttggaagattcttcgatgtccctcatatggctgtagttagggctcttgcagctgaaattaaagggattcatgagaaggtgaagaaacttcgagaagacaacaaagactcattcaagcctaaacca…	MADAVVNFLVENLLQLLSENIDLIKGVDDEFKNLLEEVQRLKAFLEDAAKFHSESSLWDQLVKDIQKMVHKSEDVIDKFLVQAKLSRDKNKVGRFFDVPHMAVVRALAAEIKGIHEKVKKLREDNKDSFKPKPILDVPKKGHEVTQGPSLDDDEVVGFDEEAEKVIKRLVEGPAESLNIISVVGMPGLGKTTLARKIYNDSTLSFEFFSILWVYVGREYKIKDIYLRILKHFKNSIDEYLNEDEDRLAKVISGFMSKGGRCLIVLDDVWEKNVIDHVKKVFPENKKGHRIMMTTRDGIVAAYKNAETHNLKFLTAEECFELLVKRVFGKGSCPDELKEVGKRIAGNCGGVPLVVVVTAGALAGRSNTTEWKVVERNVIQYAFNVNKDCGVFVEMSYDRL…
XM_006367868.2	PGSC0003DMT400019329	atggcagatacagtggtgaactttctggtggagaatttgctgcagctattaagcgaaaatgtggcgttaattaaaggagcagatgatgaattcaataatttattggaagaagttcaacgcctaaaagcattccttgacgatgcttcgaaataccacagcgatagcaaacaatgggatcaattggttaaagatattcaaaaaacagtacataaagctgaagatgtaattgataaatttctggttcaatcgaaacagcatcgagaaaagggtaaagttggaaaaattttagataaagtgaatcatatcggtattgttagggatctagcaactgagattaaagggattcatgataaggtgaaaaagcttcgagaaaataatcaacaagcttttcagcctaga…	MADTVVNFLVENLLQLLSENVALIKGADDEFNNLLEEVQRLKAFLDDASKYHSDSKQWDQLVKDIQKTVHKAEDVIDKFLVQSKQHREKGKVGKILDKVNHIGIVRDLATEIKGIHDKVKKLRENNQQAFQPRPVLELPKKGVQEQGPSLENDEVVGFDDEASKVIKRLVEGPAESLDIIPVAGMPGLGKTTLARKIYNDPKLSYEFFSIPWVYVGQEYKIKDIYLRILKCFKKSIEDHLNDDVDTLAKVISDFINKGERCLIVLDDVWVAEVIDDVKKVFAENKKGHRIMMTTRDRYLATYANTEPHDLKFLNGKESFELLEKRVFGKGGCPDELVELGKEIAGKCGGVPLALVVIAGALRGRPNTNDWLRVQKNVAEHFYKNTQEGCLKFVEMSYNR…
	PGSC0003DMT400041023	atggcagatgcagttgtggattttctggtagagaatttgttgcagctattaactgaaaatgtgaagctaattggaagtgcaaaaggagaattggacaatctacttaaagttgctcaacaactcaaagcatttttagatgatgctgcaaaatacggatacacgaatagtgagcagtggaaagttttggtgatagaaatacataaaactgtacacagagctgaagatgccattgataagtttctggttcaagcaaagctgcatcaagaaagaaacacaatgggaaggatatttgattggccacgcaatctgattaaagttaggaatcttgctgctgagattaaaggaataaatgatcaagtcaaagaacttcgtagcagcaatcaagcacttcaggcaacc…	MADAVVDFLVENLLQLLTENVKLIGSAKGELDNLLKVAQQLKAFLDDAAKYGYTNSEQWKVLVIEIHKTVHRAEDAIDKFLVQAKLHQERNTMGRIFDWPRNLIKVRNLAAEIKGINDQVKELRSSNQALQATHVIELPKRGEVTQGPSLENDAVVGFDDEANKVIKRLVEGPMDSVDIIPVVGMPGLGKTTLARKIYNDSKLTYEFYSIVWVYVGQECKAKDIYLRILKFFKKNIEDHLNDDVDTLAKAIGGYIKKGGRCLIVLDDVWEDEVIDHARKVFAENKKGHRIMMTTRDLRVAKFANREPHELKFLEKEESFELLVMRVFGKGSCPNELVVIGKKIAKKCGGVPLVVVVIAGALRGRLDKKDWERVDRNVVQHLGEHTEDSCLKFVKMSYDH…
KAH0681718.1	PGSC0003DMT400041024	atggcagatgcagtggttaattttctggtagagaatttgttgcagctattaactgaaaatgtgaagctaattggaggtgcaaagggagaattggaaaatctacttaaaattgctcaacaactcaaagcatttttagatgatgctgcaaaatacggatacacgaatagtgagcagtggaaagttttggtgatagaaatacataaaactgtgcacagagctgaagatgccattgataagtttctggttcaagcaaagctgcatcaagataaaaatacgatgggaaggatatttgattggccacgcaatctgattaaagttagaaatcttgctgctgagattaaaggtatacatgatcaagtcaaagaacttcgtaaaaacaatcaagcacttcaggcaacc…	MADAVVNFLVENLLQLLTENVKLIGGAKGELENLLKIAQQLKAFLDDAAKYGYTNSEQWKVLVIEIHKTVHRAEDAIDKFLVQAKLHQDKNTMGRIFDWPRNLIKVRNLAAEIKGIHDQVKELRKNNQALQATPVLELPKKGEVTQGPSLENDAVVGFDDEANKVIKRLVEGSMDSVDIIPVVGMPGLGKTTLARKIYNDSKLTYEFYSIVWVYVGQECKAKDIYLRILKFFKKNIEDHLNDDVDTLAKAIGGYIKKGGRCLIVLDDVWEDEVIDHVMKVFAENKKGHRIMMTTRDLRVAKFANPEPHELKFLKTEESFELLVMRVFGKGSCPNELVGTGKKIAEKCGGVPLVVVVIAGALRGRSDKKDWERVDKNVVQHFGEHTEDSCLKFVKMSYDH…
	PGSC0003DMT400050824	atggaatctataacggttgcagcggtgagtccggcggcgacaaaagcggtaagctttctggtggatagtctatcgcagctactatcggaaaatgtcgaactgataagaggtgcgaagggagatttccagcgattattggatgaaattgaacccttaaatgagttactagctggagattctgcacaattgaaaaccaaaaacaacatcgatttggataaattgttcctgaaaattcaacgaatagtatataaagctgaagatgcgatcgataaattcctaattcaggcgaagattgaccaagataacgtgttcagtaaaatccttccaattcacaaatggatccacaattggaaaatcgcaccggaattcaaggatattctcgaacaagtgaccggaatt…	MESITVAAVSPAATKAVSFLVDSLSQLLSENVELIRGAKGDFQRLLDEIEPLNELLAGDSAQLKTKNNIDLDKLFLKIQRIVYKAEDAIDKFLIQAKIDQDNVFSKILPIHKWIHNWKIAPEFKDILEQVTGIREESQQVFQKSHIQSTALQPGKGTGTQGPAEEDIEVVGFDKPAEDVIKRLGEGSKDLDVIPIVGMPGLGKTTLSRKVYNDSSLDFHFYKRMWIYVGTSKKPKDILVEIVNEVAPSNSKELIKDKDEDQLAHIIRDFLVERGKYLIVLDDVWDTQVVDFVKKAFPNNKSQPRGDRIMLTTRQQRVAEAVSARPHNLEKLSKGDSFKLLEQRVFGKTRECPINLRGYGEEIVDKCCGVPLAIVVISGALKGCMDESEWIVVKENVGKI…
	PGSC0003DMT400050825	atggaatctataacggttgcagcggtgagtccggcggcgacaaaagcggtaagctttctggtggatagtctatcgcagctactatcggaaaatgtcgaactgataagaggtgcgaagggagatttccagcgattattggatgaaattgaacccttaaatgagttactagctggagattctgcacaattgaaaaccaaaaacaacatcgatttggataaattgttcctgaaaattcaacgaatagtatataaagctgaagatgcgatcgataaattcctaattcaggcgaagattgaccaagataacgtgttcagtaaaatccttccaattcacaaatggatccacaattggaaaatcgcaccggaattcaaggatattctcgaacaagtgaccggaatt…	MESITVAAVSPAATKAVSFLVDSLSQLLSENVELIRGAKGDFQRLLDEIEPLNELLAGDSAQLKTKNNIDLDKLFLKIQRIVYKAEDAIDKFLIQAKIDQDNVFSKILPIHKWIHNWKIAPEFKDILEQVTGIREESQQVFQKSHIQSTALQPGKGTGTQGPAEEDIEVVGFDKPAEDVIKRLGEGSKDLDVIPIVGMPGLGKTTLSRKVYNDSSLDFHFYKRMWIYVGTSKKPKDILVEIVNEVAPSNSKELIKDKDEDQLAHIIRDFLVERGKYLIVLDDVWDTQVVDFVKKAFPNNKSQPRGDRIMLTTRQQRVAEAVSARPHNLEKLSKGDSFKLLEQRVFGKTRECPINLRGYGEEIVDKCCGVPLAIVVISGALKGCMDESEWIVVKENVGKI…
	PGSC0003DMT400050826	atggaatctataacggttgcagcggtgagtccggcggcgacaaaagcggtaagctttctggtggatagtctatcgcagctactatcggaaaatgtcgaactgataagaggtgcgaagggagatttccagcgattattggatgaaattgaacccttaaatgagttactagctggagattctgcacaattgaaaaccaaaaacaacatcgatttggataaattgttcctgaaaattcaacgaatagtatataaagctgaagatgcgatcgataaattcctaattcaggcgaagattgaccaagataacgtgttcagtaaaatccttccaattcacaaatggatccacaattggaaaatcgcaccggaattcaaggatattctcgaacaagtgaccggaatt…	MESITVAAVSPAATKAVSFLVDSLSQLLSENVELIRGAKGDFQRLLDEIEPLNELLAGDSAQLKTKNNIDLDKLFLKIQRIVYKAEDAIDKFLIQAKIDQDNVFSKILPIHKWIHNWKIAPEFKDILEQVTGIREESQQVFQKSHIQSTALQPGKGTGTQGPAEEDIEVVGFDKPAEDVIKRLGEGSKDLDVIPIVGMPGLGKTTLSRKVYNDSSLDFHFYKRMWIYVGTSKKPKDILVEIVNEVAPSNSKELIKDKDEDQLAHIIRDFLVERGKYLIVLDDVWDTQVVDFVKKAFPNNKSQPRGDRIMLTTRQQRVAEAVSARPHNLEKLSKGDSFKLLEQRVFGKTRECPINLRGYGEEIVDKCCGVPLAIVVISGALKGCMDESEWIVVKENVGKI…
	PGSC0003DMT400056264	atggctgatgctgccgtcgaatttctcttgttgaatttgaaacaactactcctttatcatgtggagttgctttcaggagtaaaggatcaagttgagtctcttcacagagagcttagtttgatgaaagcttttcttaaggactctcgggagaagcggagtgagtatgaatatgtcagagagttggtaagccaaatcaccattgtggcttatgaggcagaggatataatcgacacgttcgtgactaatgcagcgatgcaaaaggctaggagccctgtcgggagagccttgcacgtatttgatcactcatcaaagcttcgaaatgttgcaaaggaaattgaatcaatcaaggtgaaggtgaaggagatttatgacaagaagatgtttgggattcaaagccta…	MADAAVEFLLLNLKQLLLYHVELLSGVKDQVESLHRELSLMKAFLKDSREKRSEYEYVRELVSQITIVAYEAEDIIDTFVTNAAMQKARSPVGRALHVFDHSSKLRNVAKEIESIKVKVKEIYDKKMFGIQSLHGGESSRRSPPQKRVPMVEEENVVGFDDEAMKISSRLTNGSEELEIISIVGMGGLGKTTLAKKVYTDPSVEFHFYNRAWIYVSQLYSRKEVFLGILDSLGLITDEMYKMNDEKLAGELFSHLRSKRYLVVIDDVWTMEAWDDLQMAFPKTASGSRILLTTRNTEVALHANPEGLPHHLRFLTHEESWELLSKKVFRKGSCPLELEDIGLQIAKKCYGLPLAIVVVSGLLLKKEKTRDWWKKVANDVSSYVARDPKQCMDVLALSYK…
	PGSC0003DMT400056265	atggctgatgctgccgtcgaatttctcttgttgaatttgaaacaactactcctttatcatgtggagttgctttcaggagtaaaggatcaagttgagtctcttcacagagagcttagtttgatgaaagcttttcttaaggactctcgggagaagcggagtgagtatgaatatgtcagagagttggtaagccaaatcaccattgtggcttatgaggcagaggatataatcgacacgttcgtgactaatgcagcgatgcaaaaggctaggagccctgtcgggagagccttgcacgtatttgatcactcatcaaagcttcgaaatgttgcaaaggaaattgaatcaatcaaggtgaaggtgaaggagatttatgacaagaagatgtttgggattcaaagccta…	MADAAVEFLLLNLKQLLLYHVELLSGVKDQVESLHRELSLMKAFLKDSREKRSEYEYVRELVSQITIVAYEAEDIIDTFVTNAAMQKARSPVGRALHVFDHSSKLRNVAKEIESIKVKVKEIYDKKMFGIQSLHGGESSRRSPPQKRVPMVEEENVVGFDDEAMKISSRLTNGSEELEIISIVGMGGLGKTTLAKKVYTDPSVEFHFYNRAWIYVSQLYSRKEVFLGILDSLGLITDEMYKMNDEKLAGELFSHLRSKRYLVVIDDVWTMEAWDDLQMAFPKTASGSRILLTTRNTEVALHANPEGLPHHLRFLTHEESWELLSKKVFRKGSCPLELEDIGLQIAKKCYGLPLAIVVVSGLLLKKEKTRDWWKKVANDVSSYVARDPKQCMDVLALSYK…
	PGSC0003DMT400066993	atggttgatgtggtggttgatgtggtggtggaaattctgttagagaacttgaagaaattggtgatggagaatgtggagttaatcggaggaattaaaaatgaaatcgagaatctgtgtgatgatttgagtgaattcaatgcctttctcaagcaagctgcaatggtccgcagcgaaaacccagttctgaaagaattagtgaggagtatcaggaaagtggtgaatcgtactgaagatgctattgataagtttgtaatagaagctaaggttcataaggacaaagtgtttaaaggggttttcaacatacctgtacattataaaagagtgagggacgtcgctgtggagattaaagatatcagagataaaatgagagaaattcggcaaaataaggcacatggcctt…	MVDVVVDVVVEILLENLKKLVMENVELIGGIKNEIENLCDDLSEFNAFLKQAAMVRSENPVLKELVRSIRKVVNRTEDAIDKFVIEAKVHKDKVFKGVFNIPVHYKRVRDVAVEIKDIRDKMREIRQNKAHGLQALQDHDDSISRGGEERQRLTAMMIVAVDAVMTVDIIIKIEMPPVVEEDDVVGFDDEAQMVIDRLLKGSGDLEVITVVGMPGLGKTTLATKIFKHPKIEYEFFTRLWLYVSQSYKTRELYLNIISKLTGNTKHCRHMSERDLALKVREILEEGGKYLIVLDDVWSTDAWDRIKIAFPKNDKDNRVLLTTRDHNVARYCNRSPHDLKFLTDEESWILLEKRALHKAKCPPELETNGKSIARKCKGLPLAIVVIAGALIGKGKTIQEW…
	PGSC0003DMT400066996	atggttgatgtgggggtggaatttctgttagagaacttgaagcaattggtgctggacaatgtggagttaatcggaggagttaaagatgaaatcgagaatctgcatgatgatttggagaaattcaaggcctttcttaaggaagctgcaatggtccgcagcgaaaacttagttctgaaagaattagtgaagagtatcaaaaaagtggtgaatcatgctgaagatgctattgataaatttgtaatcgaagctaagaatcataaggataaagggtttaaagcggtttttcataaacctgcacattataaaagagtgagggaggccgctgtggagattaaaggtataagagatagaatgagagaaattcagcaaaataacgcacatgaccttcaggcacttcaa…	MVDVGVEFLLENLKQLVLDNVELIGGVKDEIENLHDDLEKFKAFLKEAAMVRSENLVLKELVKSIKKVVNHAEDAIDKFVIEAKNHKDKGFKAVFHKPAHYKRVREAAVEIKGIRDRMREIQQNNAHDLQALQVHDDSLNSGEERQPPVVEEDDVVGFDDEAQTVIDRLLEGSGDLEVIPVVGMPGLGKTTLATKIFKHPKIEYEFFTRLWLYVSQSYKTRELYLNIISKFTGNTKNCRDMSETDLAHKVREILDEGGKYLIVLDDVWSTDAWDRIKIAFPKNDKGNRVLLTTRDHKVAKHCNRSPHDLKFLTDEESWILLEKRAFHKAKCPPELETNGKSIARKCKGLPLAIVVIAGALIGKGKTIKEWEQVDQSVGEYFINRDQPNNCNKLVRMSYD…
	PGSC0003DMT400066999	atggttgatgtggtggttgatgtggtggtggaaattctgttagagaacttgaagaaattggtgatggagaatgtggagttaatcggaggaattaaaaatgaaatcgagaatctgtgtgatgatttgagtgaattcaatgcctttctcaagcaagctgcaatggtccgcagcgaaaacccagttctgaaagaattagtgaggagtatcaggaaagtggtgaatcgtactgaagatgctattgataagtttgtaatagaagctaaggttcataaggacaaagtgtttaaaggggttttcaacatacctgtacattataaaagagtgagggacgtcgctgtggagattaaagatatcagagataaaatgagagaaattcggcaaaataaggcacatggcctt…	MVDVVVDVVVEILLENLKKLVMENVELIGGIKNEIENLCDDLSEFNAFLKQAAMVRSENPVLKELVRSIRKVVNRTEDAIDKFVIEAKVHKDKVFKGVFNIPVHYKRVRDVAVEIKDIRDKMREIRQNKAHGLQALQDHDDSISRGGEERQPPVVEEDDVVGFDDEAQMVIDRLLKGSGDLEVITVVGMPGLGKTTLATKIFKHPKIEYEFFTRLWLYVSQSYKTRELYLNIISKLTGNTKHCRHMSERDLALKVREILEEGGKYLIVLDDVWSTDAWDRIKIAFPKNDKDNRVLLTTRDHNVARYCNRSPHDLKFLTDEESWILLEKRALHKAKCPPELETNGKSIARKCKGLPLAIVVIAGALIGKGKTIQEWEQVDQSVGEHFINRDQPNKLVRMS…
JAIVGA010000013.1	PGSC0003DMT400069011	atggcagatgcagtggtgaattttctggtagagaatttattgcagctattaactgaaaatgtgaagctaattggaggtgcaaagggagaattggaaaatctacttaaaattgctcaacaactcaaagcatttttagatgatgctgcaaaatacggatacacgaatagtgagcagtggaaagttttggtgatcgaaatacataaaactgtgcatagagctgaagatgccattgataaatttctggttcaagcaaagctgcatcaagataaaaatacgatgggaaggatattcgattggccacgcaatttgattaaagttaggaatcttgctgctgagattaaaggaatacatgatcaagtcaaagagcttcgtaaaaacaatcaagcacttcaggccatc…	MADAVVNFLVENLLQLLTENVKLIGGAKGELENLLKIAQQLKAFLDDAAKYGYTNSEQWKVLVIEIHKTVHRAEDAIDKFLVQAKLHQDKNTMGRIFDWPRNLIKVRNLAAEIKGIHDQVKELRKNNQALQAIPVLELPKKGEITQDPSLENDAVVGFDDEANKVIKRLVEGPMESVDIIPVVGMPGLGKTTLARKIYNDSKLTYEFYSIVWVYVGQECKAKDIYLRILKFFKKNIEDHLNDDVDTLAKAIGGYIKKGGRCLIVLDDVWEDEVIDHVRKVFAENKKGHRIMMTTRDLRVAKFANSEPHVLKFLKTEESFELLVMRVFGKGSCPNELVVTGKKIAEKCGGVPLVVVVIAGALRGRSDKKDWERVDKNVVQHFGEHTEDSCLKFVKMSYDH…
JAIVGC010000013.1	PGSC0003DMT400069012	atggcagatgcagtggttaattttctggtagagaatttgttgcagctattaactgaaaatgtgaagctaattggaggtgcaaagggagaattggaaaatctacttaaaattgctcaacaactcaaagcatttttagatgatgctgcaaaatacggatacacgaatagtgagcagtggaaagttttggtgatagaaatacataaaactgtgcacagagctgaagatgccattgataagtttctggttcaagcaaagctgcatcaagataaaaatacgatgggaaggatatttgattggccacgcaatctgattaaagttagaaatcttgctgctgagattaaaggtatacatgatcaagtcaaagaacttcgtaaaaacaatcaagcacttcaggcaacc…	MADAVVNFLVENLLQLLTENVKLIGGAKGELENLLKIAQQLKAFLDDAAKYGYTNSEQWKVLVIEIHKTVHRAEDAIDKFLVQAKLHQDKNTMGRIFDWPRNLIKVRNLAAEIKGIHDQVKELRKNNQALQATPVLELPKKGEVTQGPSLENDAVVGFDDEANKVIKRLVEGSMDSVDIIPVVGMPGLGKTTLARKIYNDSKLTYEFYSIVWVYVGQECKAKDIYLRILKFFKKNIEDHLNDDVDTLAKAIGGYIKKGGRCLIVLDDVWEDEVIDHVMKVFAENKKGHRIMMTTRDLRVAKFANPEPHELKFLKTEESFELLVMRVFGKGSCPNELVGTGKKIAEKCGGVPLVVVVIAGALRGRSDKKDWERVDKNVVQHFGEHTEDSCLKFVKMSYDH…
	PGSC0003DMT400075885	atggatccgtttacggccgctgcattaaccacggcggtgacagccaccgtgagccttctggtggagaacttgtcgcatcttataagttataattggaagttgtatacaggattgaagaaatcgtgtgaagatttgtttgatgaagtgaagcgattaaatgcattcttagttgataacgcgaatcagagaagtaatagtacgcaatgggaggtactagtcgataaaattcgacgtacagtatataaagcagaggatgttgttgataaattattgattcaggccaagatagaccaagagagtagtatagctaaaaaattgattcacaaaacttacaaaaacaggaattttacagaggaaatcaatgagatacttgaagaggtgaggaaaattcttgatgaa…	MDPFTAAALTTAVTATVSLLVENLSHLISYNWKLYTGLKKSCEDLFDEVKRLNAFLVDNANQRSNSTQWEVLVDKIRRTVYKAEDVVDKLLIQAKIDQESSIAKKLIHKTYKNRNFTEEINEILEEVRKILDENQHLFEANPMIDHHAEKVVQEEQGSSLENHEVVGFDEEAAKVINRLVEGVECLDVIPVVGMPGLGKTTLARKIYNDPKISREFFSYIWVFIGQSTCVKRDILFNILKKFTNSVDEFKNRNEADITQEIRKRVANGGKCLIVLDDVWDPNVVDFVKTVFPDNKKAHRIMMTTRHEDIARSVNKYPHNLKFLDGDESFQLLEKRAFGVSRCPVELVEHGEAIVAKCSGVPLTIVVIAGALRGRTSEIDWKVVRENVGKHLLEDKRQRC…
	PGSC0003DMT400080647	atggcgaacgtagcagtagaatttctcgttgagaacttgatgcagctgctgcgggacaacgcagagctaattagtggagttaaagaggctgctgagagtctacttcaagatctaaatgatttcaacgcctttcttaagcaagctgccaagtgccacatcaacgagaacgaagttctgagagaactcgtcaagaaaatcagaacagtggttaactctgctgaagatgctattgataaatttgtgattgaagctaagctacacaaggataagggtatgaccagagtattagaccttccccattataaaagagtcagggaggtagctggtgagatcaaagctatacgaaacaaagtcaaagagatcagacagaatgatgccattggacttcaggcccttcaa…	MANVAVEFLVENLMQLLRDNAELISGVKEAAESLLQDLNDFNAFLKQAAKCHINENEVLRELVKKIRTVVNSAEDAIDKFVIEAKLHKDKGMTRVLDLPHYKRVREVAGEIKAIRNKVKEIRQNDAIGLQALQDDDSSARGFEERKLLLVHISNIYLGCINLKPPVVEEDDVVGFDEEADIVIKRLLGESNRLEVVPVVGMPGLGKTTLANKIYKHPKIGYEFFTRIWVYVSQSYRRRELFLNIISKFTRNTKQYHGMCEEDLADEIQEFLGKGGKYLVVLDDVWSDEAWERIKIAFPNNNKPNRVLLTTRDSKVAKQCTPIPHDLKFLSEDESWILLEKKVFHKDKCPPELVVPSGKSIAKKCKGLPLAIVVIAGALIGKGKTPREWKQVDDSVSEHL…
	PGSC0003DMT400080649	atggcgaacgtagcagtagaatttctcgttgagaacttgatgcagctgctgcgggacaacgcagagctaattagtggagttaaagaggctgctgagagtctacttcaagatctaaatgatttcaacgcctttcttaagcaagctgccaagtgccacatcaacgagaacgaagttctgagagaactcgtcaagaaaatcagaacagtggttaactctgctgaagatgctattgataaatttgtgattgaagctaagctacacaaggataagggtatgaccagagtattagaccttccccattataaaagagtcagggaggtagctggtgagatcaaagctatacgaaacaaagtcaaagagatcagacagaatgatgccattggacttcaggcccttcaa…	MANVAVEFLVENLMQLLRDNAELISGVKEAAESLLQDLNDFNAFLKQAAKCHINENEVLRELVKKIRTVVNSAEDAIDKFVIEAKLHKDKGMTRVLDLPHYKRVREVAGEIKAIRNKVKEIRQNDAIGLQALQDDDSSARGFEERKPPVVEEDDVVGFDEEADIVIKRLLGESNRLEVVPVVGMPGLGKTTLANKIYKHPKIGYEFFTRIWVYVSQSYRRRELFLNIISKFTRNTKQYHGMCEEDLADEIQEFLGKGGKYLVVLDDVWSDEAWERIKIAFPNNNKPNRVLLTTRDSKVAKQCTPIPHDLKFLSEDESWILLEKKVFHKDKCPPELVVPSGKSIAKKCKGLPLAIVVIAGALIGKGKTPREWKQVDDSVSEHLINRDHPENCNKLVQMSY…
Ancestral_N3		atgGCAGATGTAGCAGTGAAATTCCTAGTAGAAAACTTGATGCAATTATTAATCGACAACGCTGATTTGATTCTTGGAATAAAAGGTGAAGTTGAAAATCTACTTCAAGATCTCAATGACTTCAATGCTTTTCTCAAGCAAGCTGCTAAATCCCGCAGAGACAATGAAGTTTTGAAAGAACTGGTGAAGAAGATAAGAAAAGTGGTGAATGATGCTGAAGATTCCATTGATAAATTTGTGATTGAAGCTAAGAGACATGACGATAAGAACAAATTTGCTCAGTGGTTTCATCTTACTCATGTTGCTAGAGCTAAAGGGGTTGCTGATGAGATCAAAACTATAAGGGAAAGAGTGAAGGAAATTCGCCAGAATGATGCTTATGGCCTTCAAGCTATTACT…	MADVAVKFLVENLMQLLIDNADLILGIKGEVENLLQDLNDFNAFLKQAAKSRRDNEVLKELVKKIRKVVNDAEDSIDKFVIEAKRHDDKNKFAQWFHLTHVARAKGVADEIKTIRERVKEIRQNDAYGLQAITFDDNSNRGAEERKVPVVEEDDVVGFDEEAKTVIDRLIGGSDDLEVVPVVGMPGLGKTTLAYKIYKDPKVEYEFFTRIWVYVSQSFKRREIFLNIISKFTRNTKQYHDTPEEDLANEVKELLGKGGKYLIVLDDVWTMEAWDRIKIAFPNNGKRNRVLMTTRQSNVAKCCNDKPHDLKFLTENESWELLEKKVFHKEKCPPELELPGKSIAEKCRGLPLAIVVIAGALIGKGKTTREWELVADSVGEHLINRDPENCKKLVQMSYDR…	pCHW011083
Ancestral_N4		atgGCAGATGTAGCAGTGAAATTCCTAGTAGAAAACTTGATGCAATTATTAATCGACAACGCTGATTTGATTCTTGGAATAAAAGGTGAAGTTGAAGATCTACTTCGAGATCTCAATGACTTCAATGCTTTTCTCAAGCAAGCTGCTAAATCCCGCAGGGATAATGAGGTTTTGAAAGAAATGGTGAAGAAAATAAGAAAAGTGGTGAATGATGCTGAGGATTCCATTGATAAATTTGTGATTGAAGCTAAGAGACATGACGATAAGAACAAATTTGCTCAGTGGTTTCATCTTACTCATGTTGCTAGAGCAAAAGGGGTGGCTGATGAGATCAAAAGTATAAGAGAAAGAGTGAAGGAAATTCGAGAGAATGATTCTTATGGCCTTCAAGCTATTGCT…	MADVAVKFLVENLMQLLIDNADLILGIKGEVEDLLRDLNDFNAFLKQAAKSRRDNEVLKEMVKKIRKVVNDAEDSIDKFVIEAKRHDDKNKFAQWFHLTHVARAKGVADEIKSIRERVKEIRENDSYGLQAIALDDNSNRGDEERKVPVVEEDDVVGFDEEAKTVIDRLIGGSDDVEVVPVVGMPGLGKTTLAYKIYKDPKVEYEFFTRIWVYVSQTFKRREIFLNIISKFTRNTKQYHDTPEEDLANEVKELLGKGGKYLIVLDDVWTMEAWDRIKIAFPNNGKRNRVLMTTRQTNVAKCCNDKPHDLKFLTKDESWELLEKKVFHKEKCPPELELPGKSIAEKCRGLPLAIVVIAGALIGKGKTTREWELVADSVGEHLINRDPENCKKLVQMSYDR…	pCHW011084
Ancestral_N88		atgGCAGATGTAGCAGTGAAATTCCTAGTAGAAAACTTGATGCAATTATTAATCGACAACGCTGACTTGATTATTGGAATAAAAGGTGAAGTTGAAAATTTACTACAAGATCTGAATGACTTCAATGCTTTTCTCAAACAAGCAGCTAAATCCAGGAGAGACAATGAAGTCTTGAAATCACTAGTAAAGAAGATAAGGAAAGTGGTAAATGATGCTGAAGATTCAATTGATAAGTTTGTGATTGAAGCTAAAAGACATGACGATAAGAACAAATTTGCTCAGTGGTTTCATCTTACTCATGTTGCTAGAGCTAAAGGGGTTGCTGATGAGATTAAAACTATAAGGGAAAGGGTGAAGGAAATTCGCCAAAATGATGCTTATGGACTTCAAGCTATTACT…	MADVAVKFLVENLMQLLIDNADLIIGIKGEVENLLQDLNDFNAFLKQAAKSRRDNEVLKSLVKKIRKVVNDAEDSIDKFVIEAKRHDDKNKFAQWFHLTHVARAKGVADEIKTIRERVKEIRQNDAYGLQAITSDDNSNKGAQERKVPVVEEDDVVGFDEEAKTVIDRLIGGSDYLEVVPVVGMPGLGKTTLAYKIYKDPKVEYEFFTRIWVYVSQSFKRREIFLNIISKFTRNTKQYHDTPEEDLANEVKELLGKGGKYLIVLDDVWTMEAWDRIKIAFPNNGKRNRVLMTTRQSNVAKCCNDKPHDLKFLTENESWELLEKRVFHKEKCPPELELPGKSIAEKCRGLPLAIVVIAGALIGKGKTTREWELVADSVGEHLINRDPENCKKLVQMSYDR…	pCHW011085
Ancestral_N89		atgGCAGATGTAGCAGTGAAATTCCTAGTAGAAAACTTGATGCAATTATTAATCGACAACGCTGACTTGATTATTGGAATAAAAGGTGAAGTTGAAAATTTACTACAAGATCTGAATGACTTCAATGCTTTTCTCAAACAAGCAGCTAAATCCAGGAGAGACAATGAAGTCTTGAAATCACTAGTAAAGAAGATAAGGAAAGTGGTAAATGATGCTGAAGATTCAATTGATAAGTTTGTGATTGAAGCTAAAAGACATGACGATAAGAACAAATTTGCTCAGTGGTTTCATCTTACTCATGTTGCTAGAGCTAAAGGGGTTGCTGATGAGATTAAAACTATAAGGGAAAGGGTGAAGGAAATTCGCCAAAATGATGCTTATGGACTTCAAGCTATTACT…	MADVAVKFLVENLMQLLIDNADLIIGIKGEVENLLQDLNDFNAFLKQAAKSRRDNEVLKSLVKKIRKVVNDAEDSIDKFVIEAKRHDDKNKFAQWFHLTHVARAKGVADEIKTIRERVKEIRQNDAYGLQAITSDDNSNQGAQERKVPVVEEDDVVGFDEEAKTVIDRLIGGSDYVVPVVGMPGLGKTTLAYKIYKDPKVEYEFFNRIWVYVSQSFNRREIFLNIISKFTRNTKQYHDTPEEELANEIKELLGKGGKYLIVLDDVWTREAWDRIKIAFPNNDKRNRVLMTTRQSNVAKCCNDKPHDLKFLTENESWELLEKRVFHKEKCPPELELPGKSIAEKCRGLPLAIVVIAGALIGKGKTTREWELVADSVGEHLINRDPENCKKLVQMSYDRLP…	pCHW011086
Ancestral_N95		atgGCAGATGTAGCAGTGAAATTCCTAGTAGAAAACTTGATGCAATTATTAATCGACAACGCTGGCTTGATTATTGGAATAAAAGGTGAAGTTGAAAATTTACTACAAGATCTGAATGACTTCAATGCTTTTCTCAAACAAGCAGCTAAATCCAGGAGAGACAATGAAGTCTTGAAATCACTAGTAAAGAAGATAAGGAAAGTGGTAAATGATGCTGAAGATTCAATTGATAAGTTTGTGATTGAAGCTAAAAGACATGACGATAAGAACAAATTTGCTCAGTGGTTTCATCTTACTCATGTTGCTAGAGCTAAAGGGGTTGCTGATGAGATTAAAACTATAAGGGAAAGGGTGAAGGTAATTCGCCAAAATGATGCTTATGGACTTCAAGCTATTACT…	MADVAVKFLVENLMQLLIDNAGLIIGIKGEVENLLQDLNDFNAFLKQAAKSRRDNEVLKSLVKKIRKVVNDAEDSIDKFVIEAKRHDDKNKFAQWFHLTHVARAKGVADEIKTIRERVKVIRQNDAYGLQAITSDDNSNKGAQERKVPVVEEDDVVGFDEEAKTVIDRLIGGSDHLEVVPIVGMPGLGKTTLAYKIYKDPKVECEFFPCIWVNVSQLYKRREIFLNIISKFTRNTKQYYDVPEEDLADEARELLGKGGKYLIVLDDVWTMEAWDRIKIAFPNNGKCSRVLMTTRQSNVARYCNDKPHDLKFLTENESWELLEKRVFHKEKCPPELELPGKSIAEKCRGLPLAIVVIAGALIGKGKTTREWELVADSVGEHLINRDPENCKKLVQMSYDR…	pCHW011087
Ancestral_N88_NN		atgGCAGATGTAGCAGTGAAATTCCTAGTAGAAAACTTGATGCAATTATTAATCGACAACGCTGACTTGATTATTGGAATAAAAGGTGAAGTTGAAAATTTACTACAAGATCTGAATGACTTCAATGCTTTTCTCAAACAAGCAGCTAAATCCAGGAGAGACAATGAAGTCTTGAAATCACTAGTAAAGAAGATAAGGAAAGTGGTAAATGATGCTGAAGATTCAATTGATAAGTTTGTGATTGAAGCTAAAAGACATGACGATAAGAACAAATTTGCTCAGTGGTTTCATCTTACTCATGTTGCTAGAGCTAAAGGGGTTGCTGATGAGATTAAAACTATAAGGGAAAGGGTGAAGGAAATTCGCCAAAATGATGCTTATGGACTTCAAGCTATTACT…	MADVAVKFLVENLMQLLIDNADLIIGIKGEVENLLQDLNDFNAFLKQAAKSRRDNEVLKSLVKKIRKVVNDAEDSIDKFVIEAKRHDDKNKFAQWFHLTHVARAKGVADEIKTIRERVKEIRQNDAYGLQAITSDDNSNKGAQERKVPVVEEDDVVGFDEEAKTVIDRLIGGSDYLEVVPVVGMPGLGKTTLAYKIYKDPKVEYEFFTRIWVYVSQSFNRREIFLNIISKFTRNTKQYHDTPEEDLANEVKELLGKGGKYLIVLDDVWTMEAWDRIKIAFPNNGKRNRVLMTTRQSNVAKCCNDKPHDLKFLTENESWELLEKRVFHKEKCPPELELPGKSIAEKCRGLPLAIVVIAGALIGKGKTTREWELVADSVGEHLINRDPENCKKLVQMSYDR…	pCHW011088
Ancestral_N89_KK		atgGCAGATGTAGCAGTGAAATTCCTAGTAGAAAACTTGATGCAATTATTAATCGACAACGCTGACTTGATTATTGGAATAAAAGGTGAAGTTGAAAATTTACTACAAGATCTGAATGACTTCAATGCTTTTCTCAAACAAGCAGCTAAATCCAGGAGAGACAATGAAGTCTTGAAATCACTAGTAAAGAAGATAAGGAAAGTGGTAAATGATGCTGAAGATTCAATTGATAAGTTTGTGATTGAAGCTAAAAGACATGACGATAAGAACAAATTTGCTCAGTGGTTTCATCTTACTCATGTTGCTAGAGCTAAAGGGGTTGCTGATGAGATTAAAACTATAAGGGAAAGGGTGAAGGAAATTCGCCAAAATGATGCTTATGGACTTCAAGCTATTACT…	MADVAVKFLVENLMQLLIDNADLIIGIKGEVENLLQDLNDFNAFLKQAAKSRRDNEVLKSLVKKIRKVVNDAEDSIDKFVIEAKRHDDKNKFAQWFHLTHVARAKGVADEIKTIRERVKEIRQNDAYGLQAITSDDNSNQGAQERKVPVVEEDDVVGFDEEAKTVIDRLIGGSDYVVPVVGMPGLGKTTLAYKIYKDPKVEYEFFNRIWVYVSQSFKRREIFLNIISKFTRNTKQYHDTPEEELANEIKELLGKGGKYLIVLDDVWTREAWDRIKIAFPNNDKRNRVLMTTRQSNVAKCCNDKPHDLKFLTENESWELLEKRVFHKEKCPPELELPGKSIAEKCRGLPLAIVVIAGALIGKGKTTREWELVADSVGEHLINRDPENCKKLVQMSYDRLP…	pCHW011089
Ancestral_N88(DV)		atgGCAGATGTAGCAGTGAAATTCCTAGTAGAAAACTTGATGCAATTATTAATCGACAACGCTGACTTGATTATTGGAATAAAAGGTGAAGTTGAAAATTTACTACAAGATCTGAATGACTTCAATGCTTTTCTCAAACAAGCAGCTAAATCCAGGAGAGACAATGAAGTCTTGAAATCACTAGTAAAGAAGATAAGGAAAGTGGTAAATGATGCTGAAGATTCAATTGATAAGTTTGTGATTGAAGCTAAAAGACATGACGATAAGAACAAATTTGCTCAGTGGTTTCATCTTACTCATGTTGCTAGAGCTAAAGGGGTTGCTGATGAGATTAAAACTATAAGGGAAAGGGTGAAGGAAATTCGCCAAAATGATGCTTATGGACTTCAAGCTATTACT…	MADVAVKFLVENLMQLLIDNADLIIGIKGEVENLLQDLNDFNAFLKQAAKSRRDNEVLKSLVKKIRKVVNDAEDSIDKFVIEAKRHDDKNKFAQWFHLTHVARAKGVADEIKTIRERVKEIRQNDAYGLQAITSDDNSNKGAQERKVPVVEEDDVVGFDEEAKTVIDRLIGGSDYLEVVPVVGMPGLGKTTLAYKIYKDPKVEYEFFTRIWVYVSQSFKRREIFLNIISKFTRNTKQYHDTPEEDLANEVKELLGKGGKYLIVLDDVWTMEAWDRIKIAFPNNGKRNRVLMTTRQSNVAKCCNDKPHDLKFLTENESWELLEKRVFHKEKCPPELELPGKSIAEKCRGLPLAIVVIAGALIGKGKTTREWELVADSVGEHLINRDPENCKKLVQMSYDR…	pCHW011090
Ancestral_N95(DV)		atgGCAGATGTAGCAGTGAAATTCCTAGTAGAAAACTTGATGCAATTATTAATCGACAACGCTGGCTTGATTATTGGAATAAAAGGTGAAGTTGAAAATTTACTACAAGATCTGAATGACTTCAATGCTTTTCTCAAACAAGCAGCTAAATCCAGGAGAGACAATGAAGTCTTGAAATCACTAGTAAAGAAGATAAGGAAAGTGGTAAATGATGCTGAAGATTCAATTGATAAGTTTGTGATTGAAGCTAAAAGACATGACGATAAGAACAAATTTGCTCAGTGGTTTCATCTTACTCATGTTGCTAGAGCTAAAGGGGTTGCTGATGAGATTAAAACTATAAGGGAAAGGGTGAAGGTAATTCGCCAAAATGATGCTTATGGACTTCAAGCTATTACT…	MADVAVKFLVENLMQLLIDNAGLIIGIKGEVENLLQDLNDFNAFLKQAAKSRRDNEVLKSLVKKIRKVVNDAEDSIDKFVIEAKRHDDKNKFAQWFHLTHVARAKGVADEIKTIRERVKVIRQNDAYGLQAITSDDNSNKGAQERKVPVVEEDDVVGFDEEAKTVIDRLIGGSDHLEVVPIVGMPGLGKTTLAYKIYKDPKVECEFFPCIWVNVSQLYKRREIFLNIISKFTRNTKQYYDVPEEDLADEARELLGKGGKYLIVLDDVWTMEAWDRIKIAFPNNGKCSRVLMTTRQSNVARYCNDKPHDLKFLTENESWELLEKRVFHKEKCPPELELPGKSIAEKCRGLPLAIVVIAGALIGKGKTTREWELVADSVGEHLINRDPENCKKLVQMSYDR…	pCHW011091
NsNRC3b(DV)		atgGCAGATGTAGCAGTGAAATTTCTAGTAGAAAACTTGATGCAATTATTACGCGACAACGCCGGCTTTATTGTTGGAATAAAAGATGAAGTTGAAAATTTACTACAAGAGCTGAATGACTTCAATGCTTTTCTCAGACAAGCAGCTGAATGCAGGAATGACAATGACGTTTTGAAATCACTTGTAAAGACCATCAGAAAAGTGGTGAATGATGCTGAGGATTCAATTGCTAAGTTTGTGATTGAAGCTAAGAGACATGATGATAAAAATAAATTTGCTCAGTGGTTTCATCTGACTCATGTTGCTAGAACTAAAGAGGTTGCGGGTGATATTGAATTTGCAAGGGAAAAGGTGAAGATAATTCGCCGAGATAATACTTATGCACTTCAAGCTATTTTT…	MADVAVKFLVENLMQLLRDNAGFIVGIKDEVENLLQELNDFNAFLRQAAECRNDNDVLKSLVKTIRKVVNDAEDSIAKFVIEAKRHDDKNKFAQWFHLTHVARTKEVAGDIEFAREKVKIIRRDNTYALQAIFSDDDSSRGPQERKVPVVEEDDVVGFDEEAKTVIDRLIGGSDHLEVVPITGMPGLGKTTLAYKIYKDPKVECEFFPCIWVNVSQLYKRRDIFLNIVSKFTRNTKQYYDVPEEDLADEARELLGKGGKYLIVLDDVWTIEAWDRIKIAFPNNGKCSRVLMTTRKFNVARYCNDRPHDLKFLTVNESWELLEKRVFHKEKCPSELELPGKSIAKKCRGLPLAIVVIAGALIGKGKTTREWELVADSVGEHLINRDPENCKKLVQMSYDR…	pCHW011092
NtNRC3b1(DV)		atgGCAGATGTAGCAGTGAAATTTCTAGTAGAAAACTTGATGCAATTATTACGCGACAACGCCGGCTTTATTGTTGGAATAAAAGATGAAGTTGAAAATTTACTACAAGAGCTGAATGACTTCAATGCTTTTCTCAGACAAGCAGCTGAATGCAGGAGTGACAATGACGTTTTGAAATCACTTGTAAAGACCATCAGAAAAGTGGTGAATGATGCTGAGGATTCAATTGCTAAGTTTGTGATTGAAGCTAAGAGACATGATGATAAAAATAAATTTGCTCAGTGGTTTCATCTGACTCATGTTGCTAGAACTAAAGAGGTTGCTGGTGATATTGAATTTGCAAGGGAAAAGGTGAAGATAATTCGCCGAGATAATACTTATGCACTTCAAGCTATTTTT…	MADVAVKFLVENLMQLLRDNAGFIVGIKDEVENLLQELNDFNAFLRQAAECRSDNDVLKSLVKTIRKVVNDAEDSIAKFVIEAKRHDDKNKFAQWFHLTHVARTKEVAGDIEFAREKVKIIRRDNTYALQAIFSDDDSSRGPQERKVPVVEEDDVVGFDEEAKTVIDRLIGGSDHLEVVPITGMPGLGKTTLAYKIYKDPKVECEFFPCIWVNVSQLYKRRDIFLNIVSKFTRNTKQYYDVPEEDLADEARELLGKGGKYLIVLDDVWTIEAWDRIKIAFPNNGKCSRVLMTTRKFNVARYCNDRPHDLKFLTVNESWELLEKRVFHKEKCPSELELPGKSIAKKCRGLPLAIVVIAGALIGKGKTTREWELVADSVGEHLINRDPENCKKLVQMSYDR…	pCHW011093
NtNRC3b2(DV)		atgGCAGATGTAGCAGTGAATTTCCTAGTAGAAAACTTGATGCATTTAATAATCGACAACGCTGGCTTGATTATTGGAATAAAAGGTGAAGTTGAACATTTACTACATGATCTGAATGACTTCAATGCTTTTCTCAAACAAGCAGCTAAATCCAGGAGAGACAATGAAGTCTTGAAATCACTAGTAAAGAAGATAAGTAAAGTGGTAAATGATGCCGAAGATTCAATTGATAAGTTTGTGATTGAAGCTAAAAGACATGACGATATGAACAAATTTGCTCAGTGGTTTCATCTTACTCATGTTACTAGAGCTAAAGGGGTTGCTGATGAGATTAATACTATTAGGGAAAGGGTGAAGGTAATTCGCGAAAATGATGCTTATGGACTTCAAGCTATTACT…	MADVAVNFLVENLMHLIIDNAGLIIGIKGEVEHLLHDLNDFNAFLKQAAKSRRDNEVLKSLVKKISKVVNDAEDSIDKFVIEAKRHDDMNKFAQWFHLTHVTRAKGVADEINTIRERVKVIRENDAYGLQAITFDDNFNKGAQERKVPVVEEDNVGGFDEEVKTVIDRLIGGSDHLEVVPIVGMPGLGKTTLAYKIYKDPKVECEFFPCIWVNVSQLYKRREIFLNIISKFTRNSKQYYDVPEDDLADEARELLGKGGKYLIVLDDVWTMEAWDRIKIAFPDNGKCSRVLMTTTHRNVARYCNDKPHYVKFLTKNESWELLEKKVFYKEKCPRELELPGKSIAENCRGLPLAIVVIAGALMGKGKTTREWKLVADSVGEHLINRDPENCKKLVQMSYDC…	pCHW011094
NSN		atgGCAGATGTAGCAGCAGATGTAGCAGTAAAATTCCTAGTAGAAAACTTGATGCAATTATTAATCGACAACGCTGACTTGATTATTGGTATAAAGGGTGAAGTTGAAAATTTACTACAAGATCTGAATGATTTCAATGCTTTTCTCAAACAAGCAGCTAAATCAAGGAGAGACAATGAAGTCTTGAAATCACTAGTAAAGAAGATAAGGAAAGTGGTAAATGATGCTGAAGATTCAATTGATAAGTTTGTGATTGAAGCTAAAAGACATGACGATAAAAATAAATTTGCTCAGTGGTTTCATCTTACTCATGTTGCTAGAGCAAAAGGGGTTGCTGATGAGATTAAAACTATAAGGGAAAGGGTGAAGGAAATTCGCCAAAATGATGCTTATGGACTT…	MADVAADVAVKFLVENLMQLLIDNADLIIGIKGEVENLLQDLNDFNAFLKQAAKSRRDNEVLKSLVKKIRKVVNDAEDSIDKFVIEAKRHDDKNKFAQWFHLTHVARAKGVADEIKTIRERVKEIRQNDAYGLQAITSYDNFNQGAQERKAPVVEEDDVVGFDDEAKTVIDRLIGGSDYVEVVPVVGMPGLGKTTLAYKIYKDPKVEYEFFTRVWVYVSQTFKRREIFLNIISKFTRNTKQYDDTPEDDLANEVKELLGKGGKYLIVLDDVWTMEAWDRIKIAFPNNGKRNRVLMTTRQSNVAKRCNDKPHDLKFLTKDESWELLEKKVFHKEKCPPELELPGISIAEKCMGLPLAIVVIAGALIGKGKTTREWELVAASVGEHLINRDPENCKKLVQM…	pCHW011009
NNS		atgGCAGATGTAGCAGCAGATGTAGCAGTAAAATTCCTAGTAGAAAACTTGATGCAATTATTAATCGACAACGCTGACTTGATTATTGGTATAAAGGGTGAAGTTGAAAATTTACTACAAGATCTGAATGATTTCAATGCTTTTCTCAAACAAGCAGCTAAATCAAGGAGAGACAATGAAGTCTTGAAATCACTAGTAAAGAAGATAAGGAAAGTGGTAAATGATGCTGAAGATTCAATTGATAAGTTTGTGATTGAAGCTAAAAGACATGACGATAAAAATAAATTTGCTCAGTGGTTTCATCTTACTCATGTTGCTAGAGCAAAAGGGGTTGCTGATGAGATTAAAACTATAAGGGAAAGGGTGAAGGAAATTCGCCAAAATGATGCTTATGGACTT…	MADVAADVAVKFLVENLMQLLIDNADLIIGIKGEVENLLQDLNDFNAFLKQAAKSRRDNEVLKSLVKKIRKVVNDAEDSIDKFVIEAKRHDDKNKFAQWFHLTHVARAKGVADEIKTIRERVKEIRQNDAYGLQAITSYDNFNQGAQERKVPVVEEDDVVGFDDEAKTVIDRLIGGSDYVVPVVGMPGLGKTTLAYKIFKDSTVEYEFFNRIWVYVSQSFNRREIFLNIISKFTRNTKQYHDTPEEELANEIKELLGKGGKYLVVLDDVWTREAWDRIKIAFPNNNKRNRVLMTTRQNNVAKSCNDKPHDLKFLTENESWELLEKRVFHKEKCPFELELPGKSIAKKCRGLPLAIVVIAGALIGKGKTTREWELVADSVGEHLINRDPENCKKLVQMSY…	pCHW011010
NSS		atgGCAGATGTAGCAGCAGATGTAGCAGTAAAATTCCTAGTAGAAAACTTGATGCAATTATTAATCGACAACGCTGACTTGATTATTGGTATAAAGGGTGAAGTTGAAAATTTACTACAAGATCTGAATGATTTCAATGCTTTTCTCAAACAAGCAGCTAAATCAAGGAGAGACAATGAAGTCTTGAAATCACTAGTAAAGAAGATAAGGAAAGTGGTAAATGATGCTGAAGATTCAATTGATAAGTTTGTGATTGAAGCTAAAAGACATGACGATAAAAATAAATTTGCTCAGTGGTTTCATCTTACTCATGTTGCTAGAGCAAAAGGGGTTGCTGATGAGATTAAAACTATAAGGGAAAGGGTGAAGGAAATTCGCCAAAATGATGCTTATGGACTT…	MADVAADVAVKFLVENLMQLLIDNADLIIGIKGEVENLLQDLNDFNAFLKQAAKSRRDNEVLKSLVKKIRKVVNDAEDSIDKFVIEAKRHDDKNKFAQWFHLTHVARAKGVADEIKTIRERVKEIRQNDAYGLQAITSYDNFNQGAQERKAPVVEEDDVVGFDDEAKTVIDRLIGGSDYVEVVPVVGMPGLGKTTLAYKIYKDPKVEYEFFTRVWVYVSQTFKRREIFLNIISKFTRNTKQYDDTPEDDLANEVKELLGKGGKYLIVLDDVWTMEAWDRIKIAFPNNGKRNRVLMTTRQSNVAKRCNDKPHDLKFLTKDESWELLEKKVFHKEKCPPELELPGISIAEKCMGLPLAIVVIAGALIGKGKTTREWELVAASVGEHLINRDPENCKKLVQM…	pCHW011011
SNS		atgGCGGATGTAGCAGTAAAGTTCTTATTAGAAAATTTGACGCAGTTACTAATCGACAACGCCGATTTGATTCTCGGAATCCAAGGCGAAGTTGAAAATCTACTCACAGATCTCAATTACTTTAATGCTTTCCTCAAAGAAGCTGCTAAATCCCGCAGGGAAAATGAGGTTTTGAAAGAATTGGTGAAGAAAATCAGAAAAGTTGTGAACGATGCTGAAGATTCGATTGATAAATTTGTGGTTGAAGCTAAGAGACATGATGATAAAAACAAATTTGCTCAATGGTTTCATATTACTCATGTGGCTAGAGCCAAAGGGGTAGCGGATGAGATCAAAAGTATAAGGGAAAGAGTGAAGGAAATTAGAGATAATGACGCTTATGGCCTTCAAGCTATAACT…	MADVAVKFLLENLTQLLIDNADLILGIQGEVENLLTDLNYFNAFLKEAAKSRRENEVLKELVKKIRKVVNDAEDSIDKFVVEAKRHDDKNKFAQWFHITHVARAKGVADEIKSIRERVKEIRDNDAYGLQAITLDDNFNRGDEERKVPVVEEDDVVGFDDEAKTVIDRLIGGSDYVVPVVGMPGLGKTTLAYKIFKDSTVEYEFFNRIWVYVSQSFNRREIFLNIISKFTRNTKQYHDTPEEELANEIKELLGKGGKYLVVLDDVWTREAWDRIKIAFPNNNKRNRVLMTTRQNNVAKSCNDKPHDLKFLTENESWELLEKRVFHKEKCPFELELPGKSIAKKCRGLPLAIVVIAGALIGKGKTTREWELVADSVGEHLINRDPENCKKLVQMSYDRLP…	pCHW011012
SSN		atgGCGGATGTAGCAGTAAAGTTCTTATTAGAAAATTTGACGCAGTTACTAATCGACAACGCCGATTTGATTCTCGGAATCCAAGGCGAAGTTGAAAATCTACTCACAGATCTCAATTACTTTAATGCTTTCCTCAAAGAAGCTGCTAAATCCCGCAGGGAAAATGAGGTTTTGAAAGAATTGGTGAAGAAAATCAGAAAAGTTGTGAACGATGCTGAAGATTCGATTGATAAATTTGTGGTTGAAGCTAAGAGACATGATGATAAAAACAAATTTGCTCAATGGTTTCATATTACTCATGTGGCTAGAGCCAAAGGGGTAGCGGATGAGATCAAAAGTATAAGGGAAAGAGTGAAGGAAATTAGAGATAATGACGCTTATGGCCTTCAAGCTATAACT…	MADVAVKFLLENLTQLLIDNADLILGIQGEVENLLTDLNYFNAFLKEAAKSRRENEVLKELVKKIRKVVNDAEDSIDKFVVEAKRHDDKNKFAQWFHITHVARAKGVADEIKSIRERVKEIRDNDAYGLQAITLDDNFNRGDEERKAPVVEEDDVVGFDDEAKTVIDRLIGGSDYVEVVPVVGMPGLGKTTLAYKIYKDPKVEYEFFTRVWVYVSQTFKRREIFLNIISKFTRNTKQYDDTPEDDLANEVKELLGKGGKYLIVLDDVWTMEAWDRIKIAFPNNGKRNRVLMTTRQSNVAKRCNDKPHDLKFLTKDESWELLEKKVFHKEKCPPELELPGISIAEKCMGLPLAIVVIAGALIGKGKTTREWELVAASVGEHLINRDPENCKKLVQMSYDR…	pCHW011013
SNN		atgGCGGATGTAGCAGTAAAGTTCTTATTAGAAAATTTGACGCAGTTACTAATCGACAACGCCGATTTGATTCTCGGAATCCAAGGCGAAGTTGAAAATCTACTCACAGATCTCAATTACTTTAATGCTTTCCTCAAAGAAGCTGCTAAATCCCGCAGGGAAAATGAGGTTTTGAAAGAATTGGTGAAGAAAATCAGAAAAGTTGTGAACGATGCTGAAGATTCGATTGATAAATTTGTGGTTGAAGCTAAGAGACATGATGATAAAAACAAATTTGCTCAATGGTTTCATATTACTCATGTGGCTAGAGCCAAAGGGGTAGCGGATGAGATCAAAAGTATAAGGGAAAGAGTGAAGGAAATTAGAGATAATGACGCTTATGGCCTTCAAGCTATAACT…	MADVAVKFLLENLTQLLIDNADLILGIQGEVENLLTDLNYFNAFLKEAAKSRRENEVLKELVKKIRKVVNDAEDSIDKFVVEAKRHDDKNKFAQWFHITHVARAKGVADEIKSIRERVKEIRDNDAYGLQAITLDDNFNRGDEERKVPVVEEDDVVGFDDEAKTVIDRLIGGSDYVVPVVGMPGLGKTTLAYKIFKDSTVEYEFFNRIWVYVSQSFNRREIFLNIISKFTRNTKQYHDTPEEELANEIKELLGKGGKYLVVLDDVWTREAWDRIKIAFPNNNKRNRVLMTTRQNNVAKSCNDKPHDLKFLTENESWELLEKRVFHKEKCPFELELPGKSIAKKCRGLPLAIVVIAGALIGKGKTTREWELVADSVGEHLINRDPENCKKLVQMSYDRLP…	pCHW011014
NN1S		atgGCAGATGTAGCAGCAGATGTAGCAGTAAAATTCCTAGTAGAAAACTTGATGCAATTATTAATCGACAACGCTGACTTGATTATTGGTATAAAGGGTGAAGTTGAAAATTTACTACAAGATCTGAATGATTTCAATGCTTTTCTCAAACAAGCAGCTAAATCAAGGAGAGACAATGAAGTCTTGAAATCACTAGTAAAGAAGATAAGGAAAGTGGTAAATGATGCTGAAGATTCAATTGATAAGTTTGTGATTGAAGCTAAAAGACATGACGATAAAAATAAATTTGCTCAGTGGTTTCATCTTACTCATGTTGCTAGAGCAAAAGGGGTTGCTGATGAGATTAAAACTATAAGGGAAAGGGTGAAGGAAATTCGCCAAAATGATGCTTATGGACTT…	MADVAADVAVKFLVENLMQLLIDNADLIIGIKGEVENLLQDLNDFNAFLKQAAKSRRDNEVLKSLVKKIRKVVNDAEDSIDKFVIEAKRHDDKNKFAQWFHLTHVARAKGVADEIKTIRERVKEIRQNDAYGLQAITSYDNFNQGAQERKAPVVEEDDVVGFDDEAKTVIDRLIGGSDYVVPVVGMPGLGKTTLAYKIFKDSTVEYEFFNRIWVYVSQSFNRREIFLNIISKFTRNTKQYHDTPEEELANEIKELLGKGGKYLVVLDDVWTREAWDRIKIAFPNNNKRNRVLMTTRQNNVAKSCNDKPHDLKFLTENESWELLEKRVFHKEKCPFELELPGKSIAKKCRGLPLAIVVIAGALIGKGKTTREWELVADSVGEHLINRDPENCKKLVQMSY…	pCHW011015
NN2S		atgGCAGATGTAGCAGCAGATGTAGCAGTAAAATTCCTAGTAGAAAACTTGATGCAATTATTAATCGACAACGCTGACTTGATTATTGGTATAAAGGGTGAAGTTGAAAATTTACTACAAGATCTGAATGATTTCAATGCTTTTCTCAAACAAGCAGCTAAATCAAGGAGAGACAATGAAGTCTTGAAATCACTAGTAAAGAAGATAAGGAAAGTGGTAAATGATGCTGAAGATTCAATTGATAAGTTTGTGATTGAAGCTAAAAGACATGACGATAAAAATAAATTTGCTCAGTGGTTTCATCTTACTCATGTTGCTAGAGCAAAAGGGGTTGCTGATGAGATTAAAACTATAAGGGAAAGGGTGAAGGAAATTCGCCAAAATGATGCTTATGGACTT…	MADVAADVAVKFLVENLMQLLIDNADLIIGIKGEVENLLQDLNDFNAFLKQAAKSRRDNEVLKSLVKKIRKVVNDAEDSIDKFVIEAKRHDDKNKFAQWFHLTHVARAKGVADEIKTIRERVKEIRQNDAYGLQAITSYDNFNQGAQERKVPVVEEDDVVGFDDEAKTVIDRLIGGSDYVEVVPVVGMPGLGKTTLAYKIYKDSTVEYEFFNRIWVYVSQSFNRREIFLNIISKFTRNTKQYHDTPEEELANEIKELLGKGGKYLVVLDDVWTREAWDRIKIAFPNNNKRNRVLMTTRQNNVAKSCNDKPHDLKFLTENESWELLEKRVFHKEKCPFELELPGKSIAKKCRGLPLAIVVIAGALIGKGKTTREWELVADSVGEHLINRDPENCKKLVQM…	pCHW011016
NN3S		atgGCAGATGTAGCAGCAGATGTAGCAGTAAAATTCCTAGTAGAAAACTTGATGCAATTATTAATCGACAACGCTGACTTGATTATTGGTATAAAGGGTGAAGTTGAAAATTTACTACAAGATCTGAATGATTTCAATGCTTTTCTCAAACAAGCAGCTAAATCAAGGAGAGACAATGAAGTCTTGAAATCACTAGTAAAGAAGATAAGGAAAGTGGTAAATGATGCTGAAGATTCAATTGATAAGTTTGTGATTGAAGCTAAAAGACATGACGATAAAAATAAATTTGCTCAGTGGTTTCATCTTACTCATGTTGCTAGAGCAAAAGGGGTTGCTGATGAGATTAAAACTATAAGGGAAAGGGTGAAGGAAATTCGCCAAAATGATGCTTATGGACTT…	MADVAADVAVKFLVENLMQLLIDNADLIIGIKGEVENLLQDLNDFNAFLKQAAKSRRDNEVLKSLVKKIRKVVNDAEDSIDKFVIEAKRHDDKNKFAQWFHLTHVARAKGVADEIKTIRERVKEIRQNDAYGLQAITSYDNFNQGAQERKVPVVEEDDVVGFDDEAKTVIDRLIGGSDYVVPVVGMPGLGKTTLAYKIFKDPKVEYEFFTRVWVYVSQTFKRREIFLNIISKFTRNTKQYHDTPEEELANEIKELLGKGGKYLVVLDDVWTREAWDRIKIAFPNNNKRNRVLMTTRQNNVAKSCNDKPHDLKFLTENESWELLEKRVFHKEKCPFELELPGKSIAKKCRGLPLAIVVIAGALIGKGKTTREWELVADSVGEHLINRDPENCKKLVQMSY…	pCHW011017
NN4S		atgGCAGATGTAGCAGCAGATGTAGCAGTAAAATTCCTAGTAGAAAACTTGATGCAATTATTAATCGACAACGCTGACTTGATTATTGGTATAAAGGGTGAAGTTGAAAATTTACTACAAGATCTGAATGATTTCAATGCTTTTCTCAAACAAGCAGCTAAATCAAGGAGAGACAATGAAGTCTTGAAATCACTAGTAAAGAAGATAAGGAAAGTGGTAAATGATGCTGAAGATTCAATTGATAAGTTTGTGATTGAAGCTAAAAGACATGACGATAAAAATAAATTTGCTCAGTGGTTTCATCTTACTCATGTTGCTAGAGCAAAAGGGGTTGCTGATGAGATTAAAACTATAAGGGAAAGGGTGAAGGAAATTCGCCAAAATGATGCTTATGGACTT…	MADVAADVAVKFLVENLMQLLIDNADLIIGIKGEVENLLQDLNDFNAFLKQAAKSRRDNEVLKSLVKKIRKVVNDAEDSIDKFVIEAKRHDDKNKFAQWFHLTHVARAKGVADEIKTIRERVKEIRQNDAYGLQAITSYDNFNQGAQERKVPVVEEDDVVGFDDEAKTVIDRLIGGSDYVVPVVGMPGLGKTTLAYKIFKDSTVEYEFFNRIWVYVSQSFNRREIFLNIISKFTRNTKQYDDTPEDDLANEVKELLGKGGKYLIVLDDVWTREAWDRIKIAFPNNNKRNRVLMTTRQNNVAKSCNDKPHDLKFLTENESWELLEKRVFHKEKCPFELELPGKSIAKKCRGLPLAIVVIAGALIGKGKTTREWELVADSVGEHLINRDPENCKKLVQMSY…	pCHW011018
NN5S		atgGCAGATGTAGCAGCAGATGTAGCAGTAAAATTCCTAGTAGAAAACTTGATGCAATTATTAATCGACAACGCTGACTTGATTATTGGTATAAAGGGTGAAGTTGAAAATTTACTACAAGATCTGAATGATTTCAATGCTTTTCTCAAACAAGCAGCTAAATCAAGGAGAGACAATGAAGTCTTGAAATCACTAGTAAAGAAGATAAGGAAAGTGGTAAATGATGCTGAAGATTCAATTGATAAGTTTGTGATTGAAGCTAAAAGACATGACGATAAAAATAAATTTGCTCAGTGGTTTCATCTTACTCATGTTGCTAGAGCAAAAGGGGTTGCTGATGAGATTAAAACTATAAGGGAAAGGGTGAAGGAAATTCGCCAAAATGATGCTTATGGACTT…	MADVAADVAVKFLVENLMQLLIDNADLIIGIKGEVENLLQDLNDFNAFLKQAAKSRRDNEVLKSLVKKIRKVVNDAEDSIDKFVIEAKRHDDKNKFAQWFHLTHVARAKGVADEIKTIRERVKEIRQNDAYGLQAITSYDNFNQGAQERKVPVVEEDDVVGFDDEAKTVIDRLIGGSDYVVPVVGMPGLGKTTLAYKIFKDSTVEYEFFNRIWVYVSQSFNRREIFLNIISKFTRNTKQYHDTPEEELANEIKELLGKGGKYLVVLDDVWTMEAWDRIKIAFPNNGKRNRVLMTTRQNNVAKSCNDKPHDLKFLTENESWELLEKRVFHKEKCPFELELPGKSIAKKCRGLPLAIVVIAGALIGKGKTTREWELVADSVGEHLINRDPENCKKLVQMSY…	pCHW011019
NN6S		atgGCAGATGTAGCAGCAGATGTAGCAGTAAAATTCCTAGTAGAAAACTTGATGCAATTATTAATCGACAACGCTGACTTGATTATTGGTATAAAGGGTGAAGTTGAAAATTTACTACAAGATCTGAATGATTTCAATGCTTTTCTCAAACAAGCAGCTAAATCAAGGAGAGACAATGAAGTCTTGAAATCACTAGTAAAGAAGATAAGGAAAGTGGTAAATGATGCTGAAGATTCAATTGATAAGTTTGTGATTGAAGCTAAAAGACATGACGATAAAAATAAATTTGCTCAGTGGTTTCATCTTACTCATGTTGCTAGAGCAAAAGGGGTTGCTGATGAGATTAAAACTATAAGGGAAAGGGTGAAGGAAATTCGCCAAAATGATGCTTATGGACTT…	MADVAADVAVKFLVENLMQLLIDNADLIIGIKGEVENLLQDLNDFNAFLKQAAKSRRDNEVLKSLVKKIRKVVNDAEDSIDKFVIEAKRHDDKNKFAQWFHLTHVARAKGVADEIKTIRERVKEIRQNDAYGLQAITSYDNFNQGAQERKVPVVEEDDVVGFDDEAKTVIDRLIGGSDYVVPVVGMPGLGKTTLAYKIFKDSTVEYEFFNRIWVYVSQSFNRREIFLNIISKFTRNTKQYHDTPEEELANEIKELLGKGGKYLVVLDDVWTREAWDRIKIAFPNNNKRNRVLMTTRQSNVAKRCNDKPHDLKFLTKDESWELLEKKVFHKEKCPFELELPGKSIAKKCRGLPLAIVVIAGALIGKGKTTREWELVADSVGEHLINRDPENCKKLVQMSY…	pCHW011020
NN7S		atgGCAGATGTAGCAGCAGATGTAGCAGTAAAATTCCTAGTAGAAAACTTGATGCAATTATTAATCGACAACGCTGACTTGATTATTGGTATAAAGGGTGAAGTTGAAAATTTACTACAAGATCTGAATGATTTCAATGCTTTTCTCAAACAAGCAGCTAAATCAAGGAGAGACAATGAAGTCTTGAAATCACTAGTAAAGAAGATAAGGAAAGTGGTAAATGATGCTGAAGATTCAATTGATAAGTTTGTGATTGAAGCTAAAAGACATGACGATAAAAATAAATTTGCTCAGTGGTTTCATCTTACTCATGTTGCTAGAGCAAAAGGGGTTGCTGATGAGATTAAAACTATAAGGGAAAGGGTGAAGGAAATTCGCCAAAATGATGCTTATGGACTT…	MADVAADVAVKFLVENLMQLLIDNADLIIGIKGEVENLLQDLNDFNAFLKQAAKSRRDNEVLKSLVKKIRKVVNDAEDSIDKFVIEAKRHDDKNKFAQWFHLTHVARAKGVADEIKTIRERVKEIRQNDAYGLQAITSYDNFNQGAQERKVPVVEEDDVVGFDDEAKTVIDRLIGGSDYVVPVVGMPGLGKTTLAYKIFKDSTVEYEFFNRIWVYVSQSFNRREIFLNIISKFTRNTKQYHDTPEEELANEIKELLGKGGKYLVVLDDVWTREAWDRIKIAFPNNNKRNRVLMTTRQNNVAKSCNDKPHDLKFLTENESWELLEKRVFHKEKCPPELELPGISIAEKCMGLPLAIVVIAGALIGKGKTTREWELVADSVGEHLINRDPENCKKLVQMSY…	pCHW011021
NN8S		atgGCAGATGTAGCAGCAGATGTAGCAGTAAAATTCCTAGTAGAAAACTTGATGCAATTATTAATCGACAACGCTGACTTGATTATTGGTATAAAGGGTGAAGTTGAAAATTTACTACAAGATCTGAATGATTTCAATGCTTTTCTCAAACAAGCAGCTAAATCAAGGAGAGACAATGAAGTCTTGAAATCACTAGTAAAGAAGATAAGGAAAGTGGTAAATGATGCTGAAGATTCAATTGATAAGTTTGTGATTGAAGCTAAAAGACATGACGATAAAAATAAATTTGCTCAGTGGTTTCATCTTACTCATGTTGCTAGAGCAAAAGGGGTTGCTGATGAGATTAAAACTATAAGGGAAAGGGTGAAGGAAATTCGCCAAAATGATGCTTATGGACTT…	MADVAADVAVKFLVENLMQLLIDNADLIIGIKGEVENLLQDLNDFNAFLKQAAKSRRDNEVLKSLVKKIRKVVNDAEDSIDKFVIEAKRHDDKNKFAQWFHLTHVARAKGVADEIKTIRERVKEIRQNDAYGLQAITSYDNFNQGAQERKVPVVEEDDVVGFDDEAKTVIDRLIGGSDYVVPVVGMPGLGKTTLAYKIFKDSTVEYEFFNRIWVYVSQSFNRREIFLNIISKFTRNTKQYHDTPEEELANEIKELLGKGGKYLVVLDDVWTREAWDRIKIAFPNNNKRNRVLMTTRQNNVAKSCNDKPHDLKFLTENESWELLEKRVFHKEKCPFELELPGKSIAKKCRGLPLAIVVIAGALIGKGKTTREWELVAASVGEHLINRDPENCKKLVQMSY…	pCHW011022
NN9S		atgGCAGATGTAGCAGCAGATGTAGCAGTAAAATTCCTAGTAGAAAACTTGATGCAATTATTAATCGACAACGCTGACTTGATTATTGGTATAAAGGGTGAAGTTGAAAATTTACTACAAGATCTGAATGATTTCAATGCTTTTCTCAAACAAGCAGCTAAATCAAGGAGAGACAATGAAGTCTTGAAATCACTAGTAAAGAAGATAAGGAAAGTGGTAAATGATGCTGAAGATTCAATTGATAAGTTTGTGATTGAAGCTAAAAGACATGACGATAAAAATAAATTTGCTCAGTGGTTTCATCTTACTCATGTTGCTAGAGCAAAAGGGGTTGCTGATGAGATTAAAACTATAAGGGAAAGGGTGAAGGAAATTCGCCAAAATGATGCTTATGGACTT…	MADVAADVAVKFLVENLMQLLIDNADLIIGIKGEVENLLQDLNDFNAFLKQAAKSRRDNEVLKSLVKKIRKVVNDAEDSIDKFVIEAKRHDDKNKFAQWFHLTHVARAKGVADEIKTIRERVKEIRQNDAYGLQAITSYDNFNQGAQERKVPVVEEDDVVGFDDEAKTVIDRLIGGSDYVVPVVGMPGLGKTTLAYKIFKDSTVEYEFFNRIWVYVSQSFNRREIFLNIISKFTRNTKQYHDTPEEELANEIKELLGKGGKYLVVLDDVWTREAWDRIKIAFPNNNKRNRVLMTTRQNNVAKSCNDKPHDLKFLTENESWELLEKRVFHKEKCPFELELPGKSIAKKCRGLPLAIVVIAGALIGKGKTTREWELVADSVGEHLINRDPENCKKLVQMSY…	pCHW011023
NN10S		atgGCAGATGTAGCAGCAGATGTAGCAGTAAAATTCCTAGTAGAAAACTTGATGCAATTATTAATCGACAACGCTGACTTGATTATTGGTATAAAGGGTGAAGTTGAAAATTTACTACAAGATCTGAATGATTTCAATGCTTTTCTCAAACAAGCAGCTAAATCAAGGAGAGACAATGAAGTCTTGAAATCACTAGTAAAGAAGATAAGGAAAGTGGTAAATGATGCTGAAGATTCAATTGATAAGTTTGTGATTGAAGCTAAAAGACATGACGATAAAAATAAATTTGCTCAGTGGTTTCATCTTACTCATGTTGCTAGAGCAAAAGGGGTTGCTGATGAGATTAAAACTATAAGGGAAAGGGTGAAGGAAATTCGCCAAAATGATGCTTATGGACTT…	MADVAADVAVKFLVENLMQLLIDNADLIIGIKGEVENLLQDLNDFNAFLKQAAKSRRDNEVLKSLVKKIRKVVNDAEDSIDKFVIEAKRHDDKNKFAQWFHLTHVARAKGVADEIKTIRERVKEIRQNDAYGLQAITSYDNFNQGAQERKVPVVEEDDVVGFDDEAKTVIDRLIGGSDYVVPVVGMPGLGKTTLAYKIFKDSTVEYEFFNRIWVYVSQSFNRREIFLNIISKFTRNTKQYHDTPEEELANEIKELLGKGGKYLVVLDDVWTREAWDRIKIAFPNNNKRNRVLMTTRQNNVAKSCNDKPHDLKFLTENESWELLEKRVFHKEKCPFELELPGKSIAKKCRGLPLAIVVIAGALIGKGKTTREWELVADSVGEHLINRDPENCKKLVQMSY…	pCHW011024
NSN1		atgGCAGATGTAGCAGCAGATGTAGCAGTAAAATTCCTAGTAGAAAACTTGATGCAATTATTAATCGACAACGCTGACTTGATTATTGGTATAAAGGGTGAAGTTGAAAATTTACTACAAGATCTGAATGATTTCAATGCTTTTCTCAAACAAGCAGCTAAATCAAGGAGAGACAATGAAGTCTTGAAATCACTAGTAAAGAAGATAAGGAAAGTGGTAAATGATGCTGAAGATTCAATTGATAAGTTTGTGATTGAAGCTAAAAGACATGACGATAAAAATAAATTTGCTCAGTGGTTTCATCTTACTCATGTTGCTAGAGCAAAAGGGGTTGCTGATGAGATTAAAACTATAAGGGAAAGGGTGAAGGAAATTCGCCAAAATGATGCTTATGGACTT…	MADVAADVAVKFLVENLMQLLIDNADLIIGIKGEVENLLQDLNDFNAFLKQAAKSRRDNEVLKSLVKKIRKVVNDAEDSIDKFVIEAKRHDDKNKFAQWFHLTHVARAKGVADEIKTIRERVKEIRQNDAYGLQAITSYDNFNQGAQERKAPVVEEDDVVGFDDEAKTVIDRLIGGSDYVEVVPVVGMPGLGKTTLAYKIYKDPKVEYEFFTRVWVYVSQTFKRREIFLNIISKFTRNTKQYDDTPEDDLANEVKELLGKGGKYLIVLDDVWTMEAWDRIKIAFPNNGKRNRVLMTTRQSNVAKRCNDKPHDLKFLTKDESWELLEKKVFHKEKCPPELELPGISIAEKCMGLPLAIVVIAGALIGKGKTTREWELVAASVGEHLINRDPENCKKLVQM…	pCHW011025
NSN2		atgGCAGATGTAGCAGCAGATGTAGCAGTAAAATTCCTAGTAGAAAACTTGATGCAATTATTAATCGACAACGCTGACTTGATTATTGGTATAAAGGGTGAAGTTGAAAATTTACTACAAGATCTGAATGATTTCAATGCTTTTCTCAAACAAGCAGCTAAATCAAGGAGAGACAATGAAGTCTTGAAATCACTAGTAAAGAAGATAAGGAAAGTGGTAAATGATGCTGAAGATTCAATTGATAAGTTTGTGATTGAAGCTAAAAGACATGACGATAAAAATAAATTTGCTCAGTGGTTTCATCTTACTCATGTTGCTAGAGCAAAAGGGGTTGCTGATGAGATTAAAACTATAAGGGAAAGGGTGAAGGAAATTCGCCAAAATGATGCTTATGGACTT…	MADVAADVAVKFLVENLMQLLIDNADLIIGIKGEVENLLQDLNDFNAFLKQAAKSRRDNEVLKSLVKKIRKVVNDAEDSIDKFVIEAKRHDDKNKFAQWFHLTHVARAKGVADEIKTIRERVKEIRQNDAYGLQAITSYDNFNQGAQERKAPVVEEDDVVGFDDEAKTVIDRLIGGSDYVEVVPVVGMPGLGKTTLAYKIYKDPKVEYEFFTRVWVYVSQTFKRREIFLNIISKFTRNTKQYDDTPEDDLANEVKELLGKGGKYLIVLDDVWTMEAWDRIKIAFPNNGKRNRVLMTTRQSNVAKRCNDKPHDLKFLTKDESWELLEKKVFHKEKCPPELELPGISIAEKCMGLPLAIVVIAGALIGKGKTTREWELVAASVGEHLINRDPENCKKLVQM…	pCHW011026
NSN3		atgGCAGATGTAGCAGCAGATGTAGCAGTAAAATTCCTAGTAGAAAACTTGATGCAATTATTAATCGACAACGCTGACTTGATTATTGGTATAAAGGGTGAAGTTGAAAATTTACTACAAGATCTGAATGATTTCAATGCTTTTCTCAAACAAGCAGCTAAATCAAGGAGAGACAATGAAGTCTTGAAATCACTAGTAAAGAAGATAAGGAAAGTGGTAAATGATGCTGAAGATTCAATTGATAAGTTTGTGATTGAAGCTAAAAGACATGACGATAAAAATAAATTTGCTCAGTGGTTTCATCTTACTCATGTTGCTAGAGCAAAAGGGGTTGCTGATGAGATTAAAACTATAAGGGAAAGGGTGAAGGAAATTCGCCAAAATGATGCTTATGGACTT…	MADVAADVAVKFLVENLMQLLIDNADLIIGIKGEVENLLQDLNDFNAFLKQAAKSRRDNEVLKSLVKKIRKVVNDAEDSIDKFVIEAKRHDDKNKFAQWFHLTHVARAKGVADEIKTIRERVKEIRQNDAYGLQAITSYDNFNQGAQERKAPVVEEDDVVGFDDEAKTVIDRLIGGSDYVEVVPVVGMPGLGKTTLAYKIYKDPKVEYEFFTRVWVYVSQTFKRREIFLNIISKFTRNTKQYDDTPEDDLANEVKELLGKGGKYLIVLDDVWTMEAWDRIKIAFPNNGKRNRVLMTTRQSNVAKRCNDKPHDLKFLTKDESWELLEKKVFHKEKCPPELELPGISIAEKCMGLPLAIVVIAGALIGKGKTTREWELVAASVGEHLINRDPENCKKLVQM…	pCHW011027
NSN4		atgGCAGATGTAGCAGCAGATGTAGCAGTAAAATTCCTAGTAGAAAACTTGATGCAATTATTAATCGACAACGCTGACTTGATTATTGGTATAAAGGGTGAAGTTGAAAATTTACTACAAGATCTGAATGATTTCAATGCTTTTCTCAAACAAGCAGCTAAATCAAGGAGAGACAATGAAGTCTTGAAATCACTAGTAAAGAAGATAAGGAAAGTGGTAAATGATGCTGAAGATTCAATTGATAAGTTTGTGATTGAAGCTAAAAGACATGACGATAAAAATAAATTTGCTCAGTGGTTTCATCTTACTCATGTTGCTAGAGCAAAAGGGGTTGCTGATGAGATTAAAACTATAAGGGAAAGGGTGAAGGAAATTCGCCAAAATGATGCTTATGGACTT…	MADVAADVAVKFLVENLMQLLIDNADLIIGIKGEVENLLQDLNDFNAFLKQAAKSRRDNEVLKSLVKKIRKVVNDAEDSIDKFVIEAKRHDDKNKFAQWFHLTHVARAKGVADEIKTIRERVKEIRQNDAYGLQAITSYDNFNQGAQERKAPVVEEDDVVGFDDEAKTVIDRLIGGSDYVEVVPVVGMPGLGKTTLAYKIYKDPKVEYEFFTRVWVYVSQTFKRREIFLNIISKFTRNTKQYDDTPEDDLANEVKELLGKGGKYLIVLDDVWTMEAWDRIKIAFPNNGKRNRVLMTTRQSNVAKRCNDKPHDLKFLTKDESWELLEKKVFHKEKCPPELELPGISIAEKCMGLPLAIVVIAGALIGKGKTTREWELVAASVGEHLINRDPENCKKLVQM…	pCHW011028
NSN5		atgGCAGATGTAGCAGCAGATGTAGCAGTAAAATTCCTAGTAGAAAACTTGATGCAATTATTAATCGACAACGCTGACTTGATTATTGGTATAAAGGGTGAAGTTGAAAATTTACTACAAGATCTGAATGATTTCAATGCTTTTCTCAAACAAGCAGCTAAATCAAGGAGAGACAATGAAGTCTTGAAATCACTAGTAAAGAAGATAAGGAAAGTGGTAAATGATGCTGAAGATTCAATTGATAAGTTTGTGATTGAAGCTAAAAGACATGACGATAAAAATAAATTTGCTCAGTGGTTTCATCTTACTCATGTTGCTAGAGCAAAAGGGGTTGCTGATGAGATTAAAACTATAAGGGAAAGGGTGAAGGAAATTCGCCAAAATGATGCTTATGGACTT…	MADVAADVAVKFLVENLMQLLIDNADLIIGIKGEVENLLQDLNDFNAFLKQAAKSRRDNEVLKSLVKKIRKVVNDAEDSIDKFVIEAKRHDDKNKFAQWFHLTHVARAKGVADEIKTIRERVKEIRQNDAYGLQAITSYDNFNQGAQERKAPVVEEDDVVGFDDEAKTVIDRLIGGSDYVEVVPVVGMPGLGKTTLAYKIYKDPKVEYEFFTRVWVYVSQTFKRREIFLNIISKFTRNTKQYDDTPEDDLANEVKELLGKGGKYLIVLDDVWTMEAWDRIKIAFPNNGKRNRVLMTTRQSNVAKRCNDKPHDLKFLTKDESWELLEKKVFHKEKCPPELELPGISIAEKCMGLPLAIVVIAGALIGKGKTTREWELVAASVGEHLINRDPENCKKLVQM…	pCHW011029
NSN25		atgGCAGATGTAGCAGCAGATGTAGCAGTAAAATTCCTAGTAGAAAACTTGATGCAATTATTAATCGACAACGCTGACTTGATTATTGGTATAAAGGGTGAAGTTGAAAATTTACTACAAGATCTGAATGATTTCAATGCTTTTCTCAAACAAGCAGCTAAATCAAGGAGAGACAATGAAGTCTTGAAATCACTAGTAAAGAAGATAAGGAAAGTGGTAAATGATGCTGAAGATTCAATTGATAAGTTTGTGATTGAAGCTAAAAGACATGACGATAAAAATAAATTTGCTCAGTGGTTTCATCTTACTCATGTTGCTAGAGCAAAAGGGGTTGCTGATGAGATTAAAACTATAAGGGAAAGGGTGAAGGAAATTCGCCAAAATGATGCTTATGGACTT…	MADVAADVAVKFLVENLMQLLIDNADLIIGIKGEVENLLQDLNDFNAFLKQAAKSRRDNEVLKSLVKKIRKVVNDAEDSIDKFVIEAKRHDDKNKFAQWFHLTHVARAKGVADEIKTIRERVKEIRQNDAYGLQAITSYDNFNQGAQERKAPVVEEDDVVGFDDEAKTVIDRLIGGSDYVEVVPVVGMPGLGKTTLAYKIYKDPKVEYEFFTRVWVYVSQTFKRREIFLNIISKFTRNTKQYDDTPEDDLANEVKELLGKGGKYLIVLDDVWTMEAWDRIKIAFPNNGKRNRVLMTTRQSNVAKRCNDKPHDLKFLTKDESWELLEKKVFHKEKCPPELELPGISIAEKCMGLPLAIVVIAGALIGKGKTTREWELVAASVGEHLINRDPENCKKLVQM…	pCHW011031
NSN(A)		atgGCAGATGTAGCAGCAGATGTAGCAGTAAAATTCCTAGTAGAAAACTTGATGCAATTATTAATCGACAACGCTGACTTGATTATTGGTATAAAGGGTGAAGTTGAAAATTTACTACAAGATCTGAATGATTTCAATGCTTTTCTCAAACAAGCAGCTAAATCAAGGAGAGACAATGAAGTCTTGAAATCACTAGTAAAGAAGATAAGGAAAGTGGTAAATGATGCTGAAGATTCAATTGATAAGTTTGTGATTGAAGCTAAAAGACATGACGATAAAAATAAATTTGCTCAGTGGTTTCATCTTACTCATGTTGCTAGAGCAAAAGGGGTTGCTGATGAGATTAAAACTATAAGGGAAAGGGTGAAGGAAATTCGCCAAAATGATGCTTATGGACTT…	MADVAADVAVKFLVENLMQLLIDNADLIIGIKGEVENLLQDLNDFNAFLKQAAKSRRDNEVLKSLVKKIRKVVNDAEDSIDKFVIEAKRHDDKNKFAQWFHLTHVARAKGVADEIKTIRERVKEIRQNDAYGLQAITSYDNFNQGAQERKAPVVEEDDVVGFDDEAKTVIDRLIGGSDYVEVVPVVGMPGLGKTTLAYKIYKDPKVEYEFFTRVWVYVSQTFKRREIFLNIISKFTRNTKQYDDTPEDDLANEVKELLGKGGKYLIVLDDVWTMEAWDRIKIAFPNNGKRNRVLMTTRQSNVAKRCNDKPHDLKFLTKDESWELLEKKVFHKEKCPPELELPGISIAEKCMGLPLAIVVIAGALIGKGKTTREWELVAASVGEHLINRDPENCKKLVQM…	pCHW011034
NSN(T)		atgGCAGATGTAGCAGCAGATGTAGCAGTAAAATTCCTAGTAGAAAACTTGATGCAATTATTAATCGACAACGCTGACTTGATTATTGGTATAAAGGGTGAAGTTGAAAATTTACTACAAGATCTGAATGATTTCAATGCTTTTCTCAAACAAGCAGCTAAATCAAGGAGAGACAATGAAGTCTTGAAATCACTAGTAAAGAAGATAAGGAAAGTGGTAAATGATGCTGAAGATTCAATTGATAAGTTTGTGATTGAAGCTAAAAGACATGACGATAAAAATAAATTTGCTCAGTGGTTTCATCTTACTCATGTTGCTAGAGCAAAAGGGGTTGCTGATGAGATTAAAACTATAAGGGAAAGGGTGAAGGAAATTCGCCAAAATGATGCTTATGGACTT…	MADVAADVAVKFLVENLMQLLIDNADLIIGIKGEVENLLQDLNDFNAFLKQAAKSRRDNEVLKSLVKKIRKVVNDAEDSIDKFVIEAKRHDDKNKFAQWFHLTHVARAKGVADEIKTIRERVKEIRQNDAYGLQAITSYDNFNQGAQERKAPVVEEDDVVGFDDEAKTVIDRLIGGSDYVEVVPVVGMPGLGKTTLAYKIYKDPKVEYEFFTRVWVYVSQTFKRREIFLNIISKFTRNTKQYDDTPEDDLANEVKELLGKGGKYLIVLDDVWTMEAWDRIKIAFPNNGKRNRVLMTTRQSNVAKRCNDKPHDLKFLTKDESWELLEKKVFHKEKCPPELELPGISIAEKCMGLPLAIVVIAGALIGKGKTTREWELVAASVGEHLINRDPENCKKLVQM…	pCHW011035
NSN(T+5)		atgGCAGATGTAGCAGCAGATGTAGCAGTAAAATTCCTAGTAGAAAACTTGATGCAATTATTAATCGACAACGCTGACTTGATTATTGGTATAAAGGGTGAAGTTGAAAATTTACTACAAGATCTGAATGATTTCAATGCTTTTCTCAAACAAGCAGCTAAATCAAGGAGAGACAATGAAGTCTTGAAATCACTAGTAAAGAAGATAAGGAAAGTGGTAAATGATGCTGAAGATTCAATTGATAAGTTTGTGATTGAAGCTAAAAGACATGACGATAAAAATAAATTTGCTCAGTGGTTTCATCTTACTCATGTTGCTAGAGCAAAAGGGGTTGCTGATGAGATTAAAACTATAAGGGAAAGGGTGAAGGAAATTCGCCAAAATGATGCTTATGGACTT…	MADVAADVAVKFLVENLMQLLIDNADLIIGIKGEVENLLQDLNDFNAFLKQAAKSRRDNEVLKSLVKKIRKVVNDAEDSIDKFVIEAKRHDDKNKFAQWFHLTHVARAKGVADEIKTIRERVKEIRQNDAYGLQAITSYDNFNQGAQERKAPVVEEDDVVGFDDEAKTVIDRLIGGSDYVEVVPVVGMPGLGKTTLAYKIYKDPKVEYEFFTRVWVYVSQTFKRREIFLNIISKFTRNTKQYDDTPEDDLANEVKELLGKGGKYLIVLDDVWTMEAWDRIKIAFPNNGKRNRVLMTTRQSNVAKRCNDKPHDLKFLTKDESWELLEKKVFHKEKCPPELELPGISIAEKCMGLPLAIVVIAGALIGKGKTTREWELVAASVGEHLINRDPENCKKLVQM…	pCHW011037
NSN(5a)		atgGCAGATGTAGCAGCAGATGTAGCAGTAAAATTCCTAGTAGAAAACTTGATGCAATTATTAATCGACAACGCTGACTTGATTATTGGTATAAAGGGTGAAGTTGAAAATTTACTACAAGATCTGAATGATTTCAATGCTTTTCTCAAACAAGCAGCTAAATCAAGGAGAGACAATGAAGTCTTGAAATCACTAGTAAAGAAGATAAGGAAAGTGGTAAATGATGCTGAAGATTCAATTGATAAGTTTGTGATTGAAGCTAAAAGACATGACGATAAAAATAAATTTGCTCAGTGGTTTCATCTTACTCATGTTGCTAGAGCAAAAGGGGTTGCTGATGAGATTAAAACTATAAGGGAAAGGGTGAAGGAAATTCGCCAAAATGATGCTTATGGACTT…	MADVAADVAVKFLVENLMQLLIDNADLIIGIKGEVENLLQDLNDFNAFLKQAAKSRRDNEVLKSLVKKIRKVVNDAEDSIDKFVIEAKRHDDKNKFAQWFHLTHVARAKGVADEIKTIRERVKEIRQNDAYGLQAITSYDNFNQGAQERKAPVVEEDDVVGFDDEAKTVIDRLIGGSDYVEVVPVVGMPGLGKTTLAYKIYKDPKVEYEFFTRVWVYVSQTFKRREIFLNIISKFTRNTKQYDDTPEDDLANEVKELLGKGGKYLIVLDDVWTMEAWDRIKIAFPNNGKRNRVLMTTRQSNVAKRCNDKPHDLKFLTKDESWELLEKKVFHKEKCPPELELPGISIAEKCMGLPLAIVVIAGALIGKGKTTREWELVAASVGEHLINRDPENCKKLVQM…	pCHW011039
NSN(5b)		atgGCAGATGTAGCAGCAGATGTAGCAGTAAAATTCCTAGTAGAAAACTTGATGCAATTATTAATCGACAACGCTGACTTGATTATTGGTATAAAGGGTGAAGTTGAAAATTTACTACAAGATCTGAATGATTTCAATGCTTTTCTCAAACAAGCAGCTAAATCAAGGAGAGACAATGAAGTCTTGAAATCACTAGTAAAGAAGATAAGGAAAGTGGTAAATGATGCTGAAGATTCAATTGATAAGTTTGTGATTGAAGCTAAAAGACATGACGATAAAAATAAATTTGCTCAGTGGTTTCATCTTACTCATGTTGCTAGAGCAAAAGGGGTTGCTGATGAGATTAAAACTATAAGGGAAAGGGTGAAGGAAATTCGCCAAAATGATGCTTATGGACTT…	MADVAADVAVKFLVENLMQLLIDNADLIIGIKGEVENLLQDLNDFNAFLKQAAKSRRDNEVLKSLVKKIRKVVNDAEDSIDKFVIEAKRHDDKNKFAQWFHLTHVARAKGVADEIKTIRERVKEIRQNDAYGLQAITSYDNFNQGAQERKAPVVEEDDVVGFDDEAKTVIDRLIGGSDYVEVVPVVGMPGLGKTTLAYKIYKDPKVEYEFFTRVWVYVSQTFKRREIFLNIISKFTRNTKQYDDTPEDDLANEVKELLGKGGKYLIVLDDVWTMEAWDRIKIAFPNNGKRNRVLMTTRQSNVAKRCNDKPHDLKFLTKDESWELLEKKVFHKEKCPPELELPGISIAEKCMGLPLAIVVIAGALIGKGKTTREWELVAASVGEHLINRDPENCKKLVQM…	pCHW011040
NSN(5c)		atgGCAGATGTAGCAGCAGATGTAGCAGTAAAATTCCTAGTAGAAAACTTGATGCAATTATTAATCGACAACGCTGACTTGATTATTGGTATAAAGGGTGAAGTTGAAAATTTACTACAAGATCTGAATGATTTCAATGCTTTTCTCAAACAAGCAGCTAAATCAAGGAGAGACAATGAAGTCTTGAAATCACTAGTAAAGAAGATAAGGAAAGTGGTAAATGATGCTGAAGATTCAATTGATAAGTTTGTGATTGAAGCTAAAAGACATGACGATAAAAATAAATTTGCTCAGTGGTTTCATCTTACTCATGTTGCTAGAGCAAAAGGGGTTGCTGATGAGATTAAAACTATAAGGGAAAGGGTGAAGGAAATTCGCCAAAATGATGCTTATGGACTT…	MADVAADVAVKFLVENLMQLLIDNADLIIGIKGEVENLLQDLNDFNAFLKQAAKSRRDNEVLKSLVKKIRKVVNDAEDSIDKFVIEAKRHDDKNKFAQWFHLTHVARAKGVADEIKTIRERVKEIRQNDAYGLQAITSYDNFNQGAQERKAPVVEEDDVVGFDDEAKTVIDRLIGGSDYVEVVPVVGMPGLGKTTLAYKIYKDPKVEYEFFTRVWVYVSQTFKRREIFLNIISKFTRNTKQYDDTPEDDLANEVKELLGKGGKYLIVLDDVWTMEAWDRIKIAFPNNGKRNRVLMTTRQSNVAKRCNDKPHDLKFLTKDESWELLEKKVFHKEKCPPELELPGISIAEKCMGLPLAIVVIAGALIGKGKTTREWELVAASVGEHLINRDPENCKKLVQM…	pCHW011041
NSN(5d)		atgGCAGATGTAGCAGCAGATGTAGCAGTAAAATTCCTAGTAGAAAACTTGATGCAATTATTAATCGACAACGCTGACTTGATTATTGGTATAAAGGGTGAAGTTGAAAATTTACTACAAGATCTGAATGATTTCAATGCTTTTCTCAAACAAGCAGCTAAATCAAGGAGAGACAATGAAGTCTTGAAATCACTAGTAAAGAAGATAAGGAAAGTGGTAAATGATGCTGAAGATTCAATTGATAAGTTTGTGATTGAAGCTAAAAGACATGACGATAAAAATAAATTTGCTCAGTGGTTTCATCTTACTCATGTTGCTAGAGCAAAAGGGGTTGCTGATGAGATTAAAACTATAAGGGAAAGGGTGAAGGAAATTCGCCAAAATGATGCTTATGGACTT…	MADVAADVAVKFLVENLMQLLIDNADLIIGIKGEVENLLQDLNDFNAFLKQAAKSRRDNEVLKSLVKKIRKVVNDAEDSIDKFVIEAKRHDDKNKFAQWFHLTHVARAKGVADEIKTIRERVKEIRQNDAYGLQAITSYDNFNQGAQERKAPVVEEDDVVGFDDEAKTVIDRLIGGSDYVEVVPVVGMPGLGKTTLAYKIYKDPKVEYEFFTRVWVYVSQTFKRREIFLNIISKFTRNTKQYDDTPEDDLANEVKELLGKGGKYLIVLDDVWTMEAWDRIKIAFPNNGKRNRVLMTTRQSNVAKRCNDKPHDLKFLTKDESWELLEKKVFHKEKCPPELELPGISIAEKCMGLPLAIVVIAGALIGKGKTTREWELVAASVGEHLINRDPENCKKLVQM…	pCHW011042
NSN(5e)		atgGCAGATGTAGCAGCAGATGTAGCAGTAAAATTCCTAGTAGAAAACTTGATGCAATTATTAATCGACAACGCTGACTTGATTATTGGTATAAAGGGTGAAGTTGAAAATTTACTACAAGATCTGAATGATTTCAATGCTTTTCTCAAACAAGCAGCTAAATCAAGGAGAGACAATGAAGTCTTGAAATCACTAGTAAAGAAGATAAGGAAAGTGGTAAATGATGCTGAAGATTCAATTGATAAGTTTGTGATTGAAGCTAAAAGACATGACGATAAAAATAAATTTGCTCAGTGGTTTCATCTTACTCATGTTGCTAGAGCAAAAGGGGTTGCTGATGAGATTAAAACTATAAGGGAAAGGGTGAAGGAAATTCGCCAAAATGATGCTTATGGACTT…	MADVAADVAVKFLVENLMQLLIDNADLIIGIKGEVENLLQDLNDFNAFLKQAAKSRRDNEVLKSLVKKIRKVVNDAEDSIDKFVIEAKRHDDKNKFAQWFHLTHVARAKGVADEIKTIRERVKEIRQNDAYGLQAITSYDNFNQGAQERKAPVVEEDDVVGFDDEAKTVIDRLIGGSDYVEVVPVVGMPGLGKTTLAYKIYKDPKVEYEFFTRVWVYVSQTFKRREIFLNIISKFTRNTKQYDDTPEDDLANEVKELLGKGGKYLIVLDDVWTMEAWDRIKIAFPNNGKRNRVLMTTRQSNVAKRCNDKPHDLKFLTKDESWELLEKKVFHKEKCPPELELPGISIAEKCMGLPLAIVVIAGALIGKGKTTREWELVAASVGEHLINRDPENCKKLVQM…	pCHW011043
NSN(25a)		atgGCAGATGTAGCAGCAGATGTAGCAGTAAAATTCCTAGTAGAAAACTTGATGCAATTATTAATCGACAACGCTGACTTGATTATTGGTATAAAGGGTGAAGTTGAAAATTTACTACAAGATCTGAATGATTTCAATGCTTTTCTCAAACAAGCAGCTAAATCAAGGAGAGACAATGAAGTCTTGAAATCACTAGTAAAGAAGATAAGGAAAGTGGTAAATGATGCTGAAGATTCAATTGATAAGTTTGTGATTGAAGCTAAAAGACATGACGATAAAAATAAATTTGCTCAGTGGTTTCATCTTACTCATGTTGCTAGAGCAAAAGGGGTTGCTGATGAGATTAAAACTATAAGGGAAAGGGTGAAGGAAATTCGCCAAAATGATGCTTATGGACTT…	MADVAADVAVKFLVENLMQLLIDNADLIIGIKGEVENLLQDLNDFNAFLKQAAKSRRDNEVLKSLVKKIRKVVNDAEDSIDKFVIEAKRHDDKNKFAQWFHLTHVARAKGVADEIKTIRERVKEIRQNDAYGLQAITSYDNFNQGAQERKAPVVEEDDVVGFDDEAKTVIDRLIGGSDYVEVVPVVGMPGLGKTTLAYKIYKDPKVEYEFFTRVWVYVSQTFKRREIFLNIISKFTRNTKQYDDTPEDDLANEVKELLGKGGKYLIVLDDVWTMEAWDRIKIAFPNNGKRNRVLMTTRQSNVAKRCNDKPHDLKFLTKDESWELLEKKVFHKEKCPPELELPGISIAEKCMGLPLAIVVIAGALIGKGKTTREWELVAASVGEHLINRDPENCKKLVQM…	pCHW011044
NSN(25b)		atgGCAGATGTAGCAGCAGATGTAGCAGTAAAATTCCTAGTAGAAAACTTGATGCAATTATTAATCGACAACGCTGACTTGATTATTGGTATAAAGGGTGAAGTTGAAAATTTACTACAAGATCTGAATGATTTCAATGCTTTTCTCAAACAAGCAGCTAAATCAAGGAGAGACAATGAAGTCTTGAAATCACTAGTAAAGAAGATAAGGAAAGTGGTAAATGATGCTGAAGATTCAATTGATAAGTTTGTGATTGAAGCTAAAAGACATGACGATAAAAATAAATTTGCTCAGTGGTTTCATCTTACTCATGTTGCTAGAGCAAAAGGGGTTGCTGATGAGATTAAAACTATAAGGGAAAGGGTGAAGGAAATTCGCCAAAATGATGCTTATGGACTT…	MADVAADVAVKFLVENLMQLLIDNADLIIGIKGEVENLLQDLNDFNAFLKQAAKSRRDNEVLKSLVKKIRKVVNDAEDSIDKFVIEAKRHDDKNKFAQWFHLTHVARAKGVADEIKTIRERVKEIRQNDAYGLQAITSYDNFNQGAQERKAPVVEEDDVVGFDDEAKTVIDRLIGGSDYVEVVPVVGMPGLGKTTLAYKIYKDPKVEYEFFTRVWVYVSQTFKRREIFLNIISKFTRNTKQYDDTPEDDLANEVKELLGKGGKYLIVLDDVWTMEAWDRIKIAFPNNGKRNRVLMTTRQSNVAKRCNDKPHDLKFLTKDESWELLEKKVFHKEKCPPELELPGISIAEKCMGLPLAIVVIAGALIGKGKTTREWELVAASVGEHLINRDPENCKKLVQM…	pCHW011045
NSN(25c)		atgGCAGATGTAGCAGCAGATGTAGCAGTAAAATTCCTAGTAGAAAACTTGATGCAATTATTAATCGACAACGCTGACTTGATTATTGGTATAAAGGGTGAAGTTGAAAATTTACTACAAGATCTGAATGATTTCAATGCTTTTCTCAAACAAGCAGCTAAATCAAGGAGAGACAATGAAGTCTTGAAATCACTAGTAAAGAAGATAAGGAAAGTGGTAAATGATGCTGAAGATTCAATTGATAAGTTTGTGATTGAAGCTAAAAGACATGACGATAAAAATAAATTTGCTCAGTGGTTTCATCTTACTCATGTTGCTAGAGCAAAAGGGGTTGCTGATGAGATTAAAACTATAAGGGAAAGGGTGAAGGAAATTCGCCAAAATGATGCTTATGGACTT…	MADVAADVAVKFLVENLMQLLIDNADLIIGIKGEVENLLQDLNDFNAFLKQAAKSRRDNEVLKSLVKKIRKVVNDAEDSIDKFVIEAKRHDDKNKFAQWFHLTHVARAKGVADEIKTIRERVKEIRQNDAYGLQAITSYDNFNQGAQERKAPVVEEDDVVGFDDEAKTVIDRLIGGSDYVEVVPVVGMPGLGKTTLAYKIYKDPKVEYEFFTRVWVYVSQTFKRREIFLNIISKFTRNTKQYDDTPEDDLANEVKELLGKGGKYLIVLDDVWTMEAWDRIKIAFPNNGKRNRVLMTTRQSNVAKRCNDKPHDLKFLTKDESWELLEKKVFHKEKCPPELELPGISIAEKCMGLPLAIVVIAGALIGKGKTTREWELVAASVGEHLINRDPENCKKLVQM…	pCHW011046
NSN(25d)		atgGCAGATGTAGCAGCAGATGTAGCAGTAAAATTCCTAGTAGAAAACTTGATGCAATTATTAATCGACAACGCTGACTTGATTATTGGTATAAAGGGTGAAGTTGAAAATTTACTACAAGATCTGAATGATTTCAATGCTTTTCTCAAACAAGCAGCTAAATCAAGGAGAGACAATGAAGTCTTGAAATCACTAGTAAAGAAGATAAGGAAAGTGGTAAATGATGCTGAAGATTCAATTGATAAGTTTGTGATTGAAGCTAAAAGACATGACGATAAAAATAAATTTGCTCAGTGGTTTCATCTTACTCATGTTGCTAGAGCAAAAGGGGTTGCTGATGAGATTAAAACTATAAGGGAAAGGGTGAAGGAAATTCGCCAAAATGATGCTTATGGACTT…	MADVAADVAVKFLVENLMQLLIDNADLIIGIKGEVENLLQDLNDFNAFLKQAAKSRRDNEVLKSLVKKIRKVVNDAEDSIDKFVIEAKRHDDKNKFAQWFHLTHVARAKGVADEIKTIRERVKEIRQNDAYGLQAITSYDNFNQGAQERKAPVVEEDDVVGFDDEAKTVIDRLIGGSDYVEVVPVVGMPGLGKTTLAYKIYKDPKVEYEFFTRVWVYVSQTFKRREIFLNIISKFTRNTKQYDDTPEDDLANEVKELLGKGGKYLIVLDDVWTMEAWDRIKIAFPNNGKRNRVLMTTRQSNVAKRCNDKPHDLKFLTKDESWELLEKKVFHKEKCPPELELPGISIAEKCMGLPLAIVVIAGALIGKGKTTREWELVAASVGEHLINRDPENCKKLVQM…	pCHW011047
NSN(25e)		atgGCAGATGTAGCAGCAGATGTAGCAGTAAAATTCCTAGTAGAAAACTTGATGCAATTATTAATCGACAACGCTGACTTGATTATTGGTATAAAGGGTGAAGTTGAAAATTTACTACAAGATCTGAATGATTTCAATGCTTTTCTCAAACAAGCAGCTAAATCAAGGAGAGACAATGAAGTCTTGAAATCACTAGTAAAGAAGATAAGGAAAGTGGTAAATGATGCTGAAGATTCAATTGATAAGTTTGTGATTGAAGCTAAAAGACATGACGATAAAAATAAATTTGCTCAGTGGTTTCATCTTACTCATGTTGCTAGAGCAAAAGGGGTTGCTGATGAGATTAAAACTATAAGGGAAAGGGTGAAGGAAATTCGCCAAAATGATGCTTATGGACTT…	MADVAADVAVKFLVENLMQLLIDNADLIIGIKGEVENLLQDLNDFNAFLKQAAKSRRDNEVLKSLVKKIRKVVNDAEDSIDKFVIEAKRHDDKNKFAQWFHLTHVARAKGVADEIKTIRERVKEIRQNDAYGLQAITSYDNFNQGAQERKAPVVEEDDVVGFDDEAKTVIDRLIGGSDYVEVVPVVGMPGLGKTTLAYKIYKDPKVEYEFFTRVWVYVSQTFKRREIFLNIISKFTRNTKQYDDTPEDDLANEVKELLGKGGKYLIVLDDVWTMEAWDRIKIAFPNNGKRNRVLMTTRQSNVAKRCNDKPHDLKFLTKDESWELLEKKVFHKEKCPPELELPGISIAEKCMGLPLAIVVIAGALIGKGKTTREWELVAASVGEHLINRDPENCKKLVQM…	pCHW011048
NSN(25be)		atgGCAGATGTAGCAGCAGATGTAGCAGTAAAATTCCTAGTAGAAAACTTGATGCAATTATTAATCGACAACGCTGACTTGATTATTGGTATAAAGGGTGAAGTTGAAAATTTACTACAAGATCTGAATGATTTCAATGCTTTTCTCAAACAAGCAGCTAAATCAAGGAGAGACAATGAAGTCTTGAAATCACTAGTAAAGAAGATAAGGAAAGTGGTAAATGATGCTGAAGATTCAATTGATAAGTTTGTGATTGAAGCTAAAAGACATGACGATAAAAATAAATTTGCTCAGTGGTTTCATCTTACTCATGTTGCTAGAGCAAAAGGGGTTGCTGATGAGATTAAAACTATAAGGGAAAGGGTGAAGGAAATTCGCCAAAATGATGCTTATGGACTT…	MADVAADVAVKFLVENLMQLLIDNADLIIGIKGEVENLLQDLNDFNAFLKQAAKSRRDNEVLKSLVKKIRKVVNDAEDSIDKFVIEAKRHDDKNKFAQWFHLTHVARAKGVADEIKTIRERVKEIRQNDAYGLQAITSYDNFNQGAQERKAPVVEEDDVVGFDDEAKTVIDRLIGGSDYVEVVPVVGMPGLGKTTLAYKIYKDPKVEYEFFTRVWVYVSQTFKRREIFLNIISKFTRNTKQYDDTPEDDLANEVKELLGKGGKYLIVLDDVWTMEAWDRIKIAFPNNGKRNRVLMTTRQSNVAKRCNDKPHDLKFLTKDESWELLEKKVFHKEKCPPELELPGISIAEKCMGLPLAIVVIAGALIGKGKTTREWELVAASVGEHLINRDPENCKKLVQM…	pCHW011049
NN3N(T5be)		atgGCAGATGTAGCAGCAGATGTAGCAGTAAAATTCCTAGTAGAAAACTTGATGCAATTATTAATCGACAACGCTGACTTGATTATTGGTATAAAGGGTGAAGTTGAAAATTTACTACAAGATCTGAATGATTTCAATGCTTTTCTCAAACAAGCAGCTAAATCAAGGAGAGACAATGAAGTCTTGAAATCACTAGTAAAGAAGATAAGGAAAGTGGTAAATGATGCTGAAGATTCAATTGATAAGTTTGTGATTGAAGCTAAAAGACATGACGATAAAAATAAATTTGCTCAGTGGTTTCATCTTACTCATGTTGCTAGAGCAAAAGGGGTTGCTGATGAGATTAAAACTATAAGGGAAAGGGTGAAGGAAATTCGCCAAAATGATGCTTATGGACTT…	MADVAADVAVKFLVENLMQLLIDNADLIIGIKGEVENLLQDLNDFNAFLKQAAKSRRDNEVLKSLVKKIRKVVNDAEDSIDKFVIEAKRHDDKNKFAQWFHLTHVARAKGVADEIKTIRERVKEIRQNDAYGLQAITSYDNFNQGAQERKVPVVEEDDVVGFDDEAKTVIDRLIGGSDYVVPVVGMPGLGKTTLAYKIFKDPKVEYEFFTRVWVYVSQTFKRREIFLNIISKFTRNTKQYHDTPEEELANEIKELLGKGGKYLVVLDDVWTREAWDRIKIAFPNNNKRNRVLMTTRQNNVAKSCNDKPHDLKFLTENESWELLEKRVFHKEKCPFELELPGKSIAKKCRGLPLAIVVIAGALIGKGKTTREWELVADSVGEHLINRDPENCKKLVQMSY…	pCHW011052
NN(KTVTK)N(T5be)		atgGCAGATGTAGCAGCAGATGTAGCAGTAAAATTCCTAGTAGAAAACTTGATGCAATTATTAATCGACAACGCTGACTTGATTATTGGTATAAAGGGTGAAGTTGAAAATTTACTACAAGATCTGAATGATTTCAATGCTTTTCTCAAACAAGCAGCTAAATCAAGGAGAGACAATGAAGTCTTGAAATCACTAGTAAAGAAGATAAGGAAAGTGGTAAATGATGCTGAAGATTCAATTGATAAGTTTGTGATTGAAGCTAAAAGACATGACGATAAAAATAAATTTGCTCAGTGGTTTCATCTTACTCATGTTGCTAGAGCAAAAGGGGTTGCTGATGAGATTAAAACTATAAGGGAAAGGGTGAAGGAAATTCGCCAAAATGATGCTTATGGACTT…	MADVAADVAVKFLVENLMQLLIDNADLIIGIKGEVENLLQDLNDFNAFLKQAAKSRRDNEVLKSLVKKIRKVVNDAEDSIDKFVIEAKRHDDKNKFAQWFHLTHVARAKGVADEIKTIRERVKEIRQNDAYGLQAITSYDNFNQGAQERKVPVVEEDDVVGFDDEAKTVIDRLIGGSDYVVPVVGMPGLGKTTLAYKIFKDSKVEYEFFTRVWVYVSQTFKRREIFLNIISKFTRNTKQYHDTPEEELANEIKELLGKGGKYLVVLDDVWTREAWDRIKIAFPNNNKRNRVLMTTRQNNVAKSCNDKPHDLKFLTENESWELLEKRVFHKEKCPFELELPGKSIAKKCRGLPLAIVVIAGALIGKGKTTREWELVADSVGEHLINRDPENCKKLVQMSY…	pCHW011055
NN(PTVTK)N(T5be)		atgGCAGATGTAGCAGCAGATGTAGCAGTAAAATTCCTAGTAGAAAACTTGATGCAATTATTAATCGACAACGCTGACTTGATTATTGGTATAAAGGGTGAAGTTGAAAATTTACTACAAGATCTGAATGATTTCAATGCTTTTCTCAAACAAGCAGCTAAATCAAGGAGAGACAATGAAGTCTTGAAATCACTAGTAAAGAAGATAAGGAAAGTGGTAAATGATGCTGAAGATTCAATTGATAAGTTTGTGATTGAAGCTAAAAGACATGACGATAAAAATAAATTTGCTCAGTGGTTTCATCTTACTCATGTTGCTAGAGCAAAAGGGGTTGCTGATGAGATTAAAACTATAAGGGAAAGGGTGAAGGAAATTCGCCAAAATGATGCTTATGGACTT…	MADVAADVAVKFLVENLMQLLIDNADLIIGIKGEVENLLQDLNDFNAFLKQAAKSRRDNEVLKSLVKKIRKVVNDAEDSIDKFVIEAKRHDDKNKFAQWFHLTHVARAKGVADEIKTIRERVKEIRQNDAYGLQAITSYDNFNQGAQERKVPVVEEDDVVGFDDEAKTVIDRLIGGSDYVVPVVGMPGLGKTTLAYKIFKDPTVEYEFFTRVWVYVSQTFKRREIFLNIISKFTRNTKQYHDTPEEELANEIKELLGKGGKYLVVLDDVWTREAWDRIKIAFPNNNKRNRVLMTTRQNNVAKSCNDKPHDLKFLTENESWELLEKRVFHKEKCPFELELPGKSIAKKCRGLPLAIVVIAGALIGKGKTTREWELVADSVGEHLINRDPENCKKLVQMSY…	pCHW011056
NN(PKVTK)N(T5be)		atgGCAGATGTAGCAGCAGATGTAGCAGTAAAATTCCTAGTAGAAAACTTGATGCAATTATTAATCGACAACGCTGACTTGATTATTGGTATAAAGGGTGAAGTTGAAAATTTACTACAAGATCTGAATGATTTCAATGCTTTTCTCAAACAAGCAGCTAAATCAAGGAGAGACAATGAAGTCTTGAAATCACTAGTAAAGAAGATAAGGAAAGTGGTAAATGATGCTGAAGATTCAATTGATAAGTTTGTGATTGAAGCTAAAAGACATGACGATAAAAATAAATTTGCTCAGTGGTTTCATCTTACTCATGTTGCTAGAGCAAAAGGGGTTGCTGATGAGATTAAAACTATAAGGGAAAGGGTGAAGGAAATTCGCCAAAATGATGCTTATGGACTT…	MADVAADVAVKFLVENLMQLLIDNADLIIGIKGEVENLLQDLNDFNAFLKQAAKSRRDNEVLKSLVKKIRKVVNDAEDSIDKFVIEAKRHDDKNKFAQWFHLTHVARAKGVADEIKTIRERVKEIRQNDAYGLQAITSYDNFNQGAQERKVPVVEEDDVVGFDDEAKTVIDRLIGGSDYVVPVVGMPGLGKTTLAYKIFKDPKVEYEFFNRVWVYVSQTFKRREIFLNIISKFTRNTKQYHDTPEEELANEIKELLGKGGKYLVVLDDVWTREAWDRIKIAFPNNNKRNRVLMTTRQNNVAKSCNDKPHDLKFLTENESWELLEKRVFHKEKCPFELELPGKSIAKKCRGLPLAIVVIAGALIGKGKTTREWELVADSVGEHLINRDPENCKKLVQMSY…	pCHW011057
NN(PKTTK)N(T5be)		atgGCAGATGTAGCAGCAGATGTAGCAGTAAAATTCCTAGTAGAAAACTTGATGCAATTATTAATCGACAACGCTGACTTGATTATTGGTATAAAGGGTGAAGTTGAAAATTTACTACAAGATCTGAATGATTTCAATGCTTTTCTCAAACAAGCAGCTAAATCAAGGAGAGACAATGAAGTCTTGAAATCACTAGTAAAGAAGATAAGGAAAGTGGTAAATGATGCTGAAGATTCAATTGATAAGTTTGTGATTGAAGCTAAAAGACATGACGATAAAAATAAATTTGCTCAGTGGTTTCATCTTACTCATGTTGCTAGAGCAAAAGGGGTTGCTGATGAGATTAAAACTATAAGGGAAAGGGTGAAGGAAATTCGCCAAAATGATGCTTATGGACTT…	MADVAADVAVKFLVENLMQLLIDNADLIIGIKGEVENLLQDLNDFNAFLKQAAKSRRDNEVLKSLVKKIRKVVNDAEDSIDKFVIEAKRHDDKNKFAQWFHLTHVARAKGVADEIKTIRERVKEIRQNDAYGLQAITSYDNFNQGAQERKVPVVEEDDVVGFDDEAKTVIDRLIGGSDYVVPVVGMPGLGKTTLAYKIFKDPKVEYEFFTRIWVYVSQTFKRREIFLNIISKFTRNTKQYHDTPEEELANEIKELLGKGGKYLVVLDDVWTREAWDRIKIAFPNNNKRNRVLMTTRQNNVAKSCNDKPHDLKFLTENESWELLEKRVFHKEKCPFELELPGKSIAKKCRGLPLAIVVIAGALIGKGKTTREWELVADSVGEHLINRDPENCKKLVQMSY…	pCHW011058
NN(PKTVK)N(T5be)		atgGCAGATGTAGCAGCAGATGTAGCAGTAAAATTCCTAGTAGAAAACTTGATGCAATTATTAATCGACAACGCTGACTTGATTATTGGTATAAAGGGTGAAGTTGAAAATTTACTACAAGATCTGAATGATTTCAATGCTTTTCTCAAACAAGCAGCTAAATCAAGGAGAGACAATGAAGTCTTGAAATCACTAGTAAAGAAGATAAGGAAAGTGGTAAATGATGCTGAAGATTCAATTGATAAGTTTGTGATTGAAGCTAAAAGACATGACGATAAAAATAAATTTGCTCAGTGGTTTCATCTTACTCATGTTGCTAGAGCAAAAGGGGTTGCTGATGAGATTAAAACTATAAGGGAAAGGGTGAAGGAAATTCGCCAAAATGATGCTTATGGACTT…	MADVAADVAVKFLVENLMQLLIDNADLIIGIKGEVENLLQDLNDFNAFLKQAAKSRRDNEVLKSLVKKIRKVVNDAEDSIDKFVIEAKRHDDKNKFAQWFHLTHVARAKGVADEIKTIRERVKEIRQNDAYGLQAITSYDNFNQGAQERKVPVVEEDDVVGFDDEAKTVIDRLIGGSDYVVPVVGMPGLGKTTLAYKIFKDPKVEYEFFTRVWVYVSQSFKRREIFLNIISKFTRNTKQYHDTPEEELANEIKELLGKGGKYLVVLDDVWTREAWDRIKIAFPNNNKRNRVLMTTRQNNVAKSCNDKPHDLKFLTENESWELLEKRVFHKEKCPFELELPGKSIAKKCRGLPLAIVVIAGALIGKGKTTREWELVADSVGEHLINRDPENCKKLVQMSY…	pCHW011059
NN(PKTVT)N(T5be)		atgGCAGATGTAGCAGCAGATGTAGCAGTAAAATTCCTAGTAGAAAACTTGATGCAATTATTAATCGACAACGCTGACTTGATTATTGGTATAAAGGGTGAAGTTGAAAATTTACTACAAGATCTGAATGATTTCAATGCTTTTCTCAAACAAGCAGCTAAATCAAGGAGAGACAATGAAGTCTTGAAATCACTAGTAAAGAAGATAAGGAAAGTGGTAAATGATGCTGAAGATTCAATTGATAAGTTTGTGATTGAAGCTAAAAGACATGACGATAAAAATAAATTTGCTCAGTGGTTTCATCTTACTCATGTTGCTAGAGCAAAAGGGGTTGCTGATGAGATTAAAACTATAAGGGAAAGGGTGAAGGAAATTCGCCAAAATGATGCTTATGGACTT…	MADVAADVAVKFLVENLMQLLIDNADLIIGIKGEVENLLQDLNDFNAFLKQAAKSRRDNEVLKSLVKKIRKVVNDAEDSIDKFVIEAKRHDDKNKFAQWFHLTHVARAKGVADEIKTIRERVKEIRQNDAYGLQAITSYDNFNQGAQERKVPVVEEDDVVGFDDEAKTVIDRLIGGSDYVVPVVGMPGLGKTTLAYKIFKDPKVEYEFFTRVWVYVSQTFNRREIFLNIISKFTRNTKQYHDTPEEELANEIKELLGKGGKYLVVLDDVWTREAWDRIKIAFPNNNKRNRVLMTTRQNNVAKSCNDKPHDLKFLTENESWELLEKRVFHKEKCPFELELPGKSIAKKCRGLPLAIVVIAGALIGKGKTTREWELVADSVGEHLINRDPENCKKLVQMSY…	pCHW011060
NN3N(TASKE5e)		atgGCAGATGTAGCAGCAGATGTAGCAGTAAAATTCCTAGTAGAAAACTTGATGCAATTATTAATCGACAACGCTGACTTGATTATTGGTATAAAGGGTGAAGTTGAAAATTTACTACAAGATCTGAATGATTTCAATGCTTTTCTCAAACAAGCAGCTAAATCAAGGAGAGACAATGAAGTCTTGAAATCACTAGTAAAGAAGATAAGGAAAGTGGTAAATGATGCTGAAGATTCAATTGATAAGTTTGTGATTGAAGCTAAAAGACATGACGATAAAAATAAATTTGCTCAGTGGTTTCATCTTACTCATGTTGCTAGAGCAAAAGGGGTTGCTGATGAGATTAAAACTATAAGGGAAAGGGTGAAGGAAATTCGCCAAAATGATGCTTATGGACTT…	MADVAADVAVKFLVENLMQLLIDNADLIIGIKGEVENLLQDLNDFNAFLKQAAKSRRDNEVLKSLVKKIRKVVNDAEDSIDKFVIEAKRHDDKNKFAQWFHLTHVARAKGVADEIKTIRERVKEIRQNDAYGLQAITSYDNFNQGAQERKVPVVEEDDVVGFDDEAKTVIDRLIGGSDYVVPVVGMPGLGKTTLAYKIFKDPKVEYEFFTRVWVYVSQTFKRREIFLNIISKFTRNTKQYHDTPEEELANEIKELLGKGGKYLVVLDDVWTREAWDRIKIAFPNNNKRNRVLMTTRQNNVAKSCNDKPHDLKFLTENESWELLEKRVFHKEKCPFELELPGKSIAKKCRGLPLAIVVIAGALIGKGKTTREWELVADSVGEHLINRDPENCKKLVQMSY…	pCHW011061
NN3N(THSKE5e)		atgGCAGATGTAGCAGCAGATGTAGCAGTAAAATTCCTAGTAGAAAACTTGATGCAATTATTAATCGACAACGCTGACTTGATTATTGGTATAAAGGGTGAAGTTGAAAATTTACTACAAGATCTGAATGATTTCAATGCTTTTCTCAAACAAGCAGCTAAATCAAGGAGAGACAATGAAGTCTTGAAATCACTAGTAAAGAAGATAAGGAAAGTGGTAAATGATGCTGAAGATTCAATTGATAAGTTTGTGATTGAAGCTAAAAGACATGACGATAAAAATAAATTTGCTCAGTGGTTTCATCTTACTCATGTTGCTAGAGCAAAAGGGGTTGCTGATGAGATTAAAACTATAAGGGAAAGGGTGAAGGAAATTCGCCAAAATGATGCTTATGGACTT…	MADVAADVAVKFLVENLMQLLIDNADLIIGIKGEVENLLQDLNDFNAFLKQAAKSRRDNEVLKSLVKKIRKVVNDAEDSIDKFVIEAKRHDDKNKFAQWFHLTHVARAKGVADEIKTIRERVKEIRQNDAYGLQAITSYDNFNQGAQERKVPVVEEDDVVGFDDEAKTVIDRLIGGSDYVVPVVGMPGLGKTTLAYKIFKDPKVEYEFFTRVWVYVSQTFKRREIFLNIISKFTRNTKQYHDTPEEELANEIKELLGKGGKYLVVLDDVWTREAWDRIKIAFPNNNKRNRVLMTTRQNNVAKSCNDKPHDLKFLTENESWELLEKRVFHKEKCPFELELPGKSIAKKCRGLPLAIVVIAGALIGKGKTTREWELVADSVGEHLINRDPENCKKLVQMSY…	pCHW011062
NN3N(THAKE5e)		atgGCAGATGTAGCAGCAGATGTAGCAGTAAAATTCCTAGTAGAAAACTTGATGCAATTATTAATCGACAACGCTGACTTGATTATTGGTATAAAGGGTGAAGTTGAAAATTTACTACAAGATCTGAATGATTTCAATGCTTTTCTCAAACAAGCAGCTAAATCAAGGAGAGACAATGAAGTCTTGAAATCACTAGTAAAGAAGATAAGGAAAGTGGTAAATGATGCTGAAGATTCAATTGATAAGTTTGTGATTGAAGCTAAAAGACATGACGATAAAAATAAATTTGCTCAGTGGTTTCATCTTACTCATGTTGCTAGAGCAAAAGGGGTTGCTGATGAGATTAAAACTATAAGGGAAAGGGTGAAGGAAATTCGCCAAAATGATGCTTATGGACTT…	MADVAADVAVKFLVENLMQLLIDNADLIIGIKGEVENLLQDLNDFNAFLKQAAKSRRDNEVLKSLVKKIRKVVNDAEDSIDKFVIEAKRHDDKNKFAQWFHLTHVARAKGVADEIKTIRERVKEIRQNDAYGLQAITSYDNFNQGAQERKVPVVEEDDVVGFDDEAKTVIDRLIGGSDYVVPVVGMPGLGKTTLAYKIFKDPKVEYEFFTRVWVYVSQTFKRREIFLNIISKFTRNTKQYHDTPEEELANEIKELLGKGGKYLVVLDDVWTREAWDRIKIAFPNNNKRNRVLMTTRQNNVAKSCNDKPHDLKFLTENESWELLEKRVFHKEKCPFELELPGKSIAKKCRGLPLAIVVIAGALIGKGKTTREWELVADSVGEHLINRDPENCKKLVQMSY…	pCHW011063
NN3N(THASE5e)		atgGCAGATGTAGCAGCAGATGTAGCAGTAAAATTCCTAGTAGAAAACTTGATGCAATTATTAATCGACAACGCTGACTTGATTATTGGTATAAAGGGTGAAGTTGAAAATTTACTACAAGATCTGAATGATTTCAATGCTTTTCTCAAACAAGCAGCTAAATCAAGGAGAGACAATGAAGTCTTGAAATCACTAGTAAAGAAGATAAGGAAAGTGGTAAATGATGCTGAAGATTCAATTGATAAGTTTGTGATTGAAGCTAAAAGACATGACGATAAAAATAAATTTGCTCAGTGGTTTCATCTTACTCATGTTGCTAGAGCAAAAGGGGTTGCTGATGAGATTAAAACTATAAGGGAAAGGGTGAAGGAAATTCGCCAAAATGATGCTTATGGACTT…	MADVAADVAVKFLVENLMQLLIDNADLIIGIKGEVENLLQDLNDFNAFLKQAAKSRRDNEVLKSLVKKIRKVVNDAEDSIDKFVIEAKRHDDKNKFAQWFHLTHVARAKGVADEIKTIRERVKEIRQNDAYGLQAITSYDNFNQGAQERKVPVVEEDDVVGFDDEAKTVIDRLIGGSDYVVPVVGMPGLGKTTLAYKIFKDPKVEYEFFTRVWVYVSQTFKRREIFLNIISKFTRNTKQYHDTPEEELANEIKELLGKGGKYLVVLDDVWTREAWDRIKIAFPNNNKRNRVLMTTRQNNVAKSCNDKPHDLKFLTENESWELLEKRVFHKEKCPFELELPGKSIAKKCRGLPLAIVVIAGALIGKGKTTREWELVADSVGEHLINRDPENCKKLVQMSY…	pCHW011064
NN3N(THASK5e)		atgGCAGATGTAGCAGCAGATGTAGCAGTAAAATTCCTAGTAGAAAACTTGATGCAATTATTAATCGACAACGCTGACTTGATTATTGGTATAAAGGGTGAAGTTGAAAATTTACTACAAGATCTGAATGATTTCAATGCTTTTCTCAAACAAGCAGCTAAATCAAGGAGAGACAATGAAGTCTTGAAATCACTAGTAAAGAAGATAAGGAAAGTGGTAAATGATGCTGAAGATTCAATTGATAAGTTTGTGATTGAAGCTAAAAGACATGACGATAAAAATAAATTTGCTCAGTGGTTTCATCTTACTCATGTTGCTAGAGCAAAAGGGGTTGCTGATGAGATTAAAACTATAAGGGAAAGGGTGAAGGAAATTCGCCAAAATGATGCTTATGGACTT…	MADVAADVAVKFLVENLMQLLIDNADLIIGIKGEVENLLQDLNDFNAFLKQAAKSRRDNEVLKSLVKKIRKVVNDAEDSIDKFVIEAKRHDDKNKFAQWFHLTHVARAKGVADEIKTIRERVKEIRQNDAYGLQAITSYDNFNQGAQERKVPVVEEDDVVGFDDEAKTVIDRLIGGSDYVVPVVGMPGLGKTTLAYKIFKDPKVEYEFFTRVWVYVSQTFKRREIFLNIISKFTRNTKQYHDTPEEELANEIKELLGKGGKYLVVLDDVWTREAWDRIKIAFPNNNKRNRVLMTTRQNNVAKSCNDKPHDLKFLTENESWELLEKRVFHKEKCPFELELPGKSIAKKCRGLPLAIVVIAGALIGKGKTTREWELVADSVGEHLINRDPENCKKLVQMSY…	pCHW011065
NN3N(T5bTIH)		atgGCAGATGTAGCAGCAGATGTAGCAGTAAAATTCCTAGTAGAAAACTTGATGCAATTATTAATCGACAACGCTGACTTGATTATTGGTATAAAGGGTGAAGTTGAAAATTTACTACAAGATCTGAATGATTTCAATGCTTTTCTCAAACAAGCAGCTAAATCAAGGAGAGACAATGAAGTCTTGAAATCACTAGTAAAGAAGATAAGGAAAGTGGTAAATGATGCTGAAGATTCAATTGATAAGTTTGTGATTGAAGCTAAAAGACATGACGATAAAAATAAATTTGCTCAGTGGTTTCATCTTACTCATGTTGCTAGAGCAAAAGGGGTTGCTGATGAGATTAAAACTATAAGGGAAAGGGTGAAGGAAATTCGCCAAAATGATGCTTATGGACTT…	MADVAADVAVKFLVENLMQLLIDNADLIIGIKGEVENLLQDLNDFNAFLKQAAKSRRDNEVLKSLVKKIRKVVNDAEDSIDKFVIEAKRHDDKNKFAQWFHLTHVARAKGVADEIKTIRERVKEIRQNDAYGLQAITSYDNFNQGAQERKVPVVEEDDVVGFDDEAKTVIDRLIGGSDYVVPVVGMPGLGKTTLAYKIFKDPKVEYEFFTRVWVYVSQTFKRREIFLNIISKFTRNTKQYHDTPEEELANEIKELLGKGGKYLVVLDDVWTREAWDRIKIAFPNNNKRNRVLMTTRQNNVAKSCNDKPHDLKFLTENESWELLEKRVFHKEKCPFELELPGKSIAKKCRGLPLAIVVIAGALIGKGKTTREWELVADSVGEHLINRDPENCKKLVQMSY…	pCHW011066
NN3N(T5bXIH)		atgGCAGATGTAGCAGCAGATGTAGCAGTAAAATTCCTAGTAGAAAACTTGATGCAATTATTAATCGACAACGCTGACTTGATTATTGGTATAAAGGGTGAAGTTGAAAATTTACTACAAGATCTGAATGATTTCAATGCTTTTCTCAAACAAGCAGCTAAATCAAGGAGAGACAATGAAGTCTTGAAATCACTAGTAAAGAAGATAAGGAAAGTGGTAAATGATGCTGAAGATTCAATTGATAAGTTTGTGATTGAAGCTAAAAGACATGACGATAAAAATAAATTTGCTCAGTGGTTTCATCTTACTCATGTTGCTAGAGCAAAAGGGGTTGCTGATGAGATTAAAACTATAAGGGAAAGGGTGAAGGAAATTCGCCAAAATGATGCTTATGGACTT…	MADVAADVAVKFLVENLMQLLIDNADLIIGIKGEVENLLQDLNDFNAFLKQAAKSRRDNEVLKSLVKKIRKVVNDAEDSIDKFVIEAKRHDDKNKFAQWFHLTHVARAKGVADEIKTIRERVKEIRQNDAYGLQAITSYDNFNQGAQERKVPVVEEDDVVGFDDEAKTVIDRLIGGSDYVVPVVGMPGLGKTTLAYKIFKDPKVEYEFFTRVWVYVSQTFKRREIFLNIISKFTRNTKQYHDTPEEELANEIKELLGKGGKYLVVLDDVWTREAWDRIKIAFPNNNKRNRVLMTTRQNNVAKSCNDKPHDLKFLTENESWELLEKRVFHKEKCPFELELPGKSIAKKCRGLPLAIVVIAGALIGKGKTTREWELVADSVGEHLINRDPENCKKLVQMSY…	pCHW011067
NN3N(T5bXTH)		atgGCAGATGTAGCAGCAGATGTAGCAGTAAAATTCCTAGTAGAAAACTTGATGCAATTATTAATCGACAACGCTGACTTGATTATTGGTATAAAGGGTGAAGTTGAAAATTTACTACAAGATCTGAATGATTTCAATGCTTTTCTCAAACAAGCAGCTAAATCAAGGAGAGACAATGAAGTCTTGAAATCACTAGTAAAGAAGATAAGGAAAGTGGTAAATGATGCTGAAGATTCAATTGATAAGTTTGTGATTGAAGCTAAAAGACATGACGATAAAAATAAATTTGCTCAGTGGTTTCATCTTACTCATGTTGCTAGAGCAAAAGGGGTTGCTGATGAGATTAAAACTATAAGGGAAAGGGTGAAGGAAATTCGCCAAAATGATGCTTATGGACTT…	MADVAADVAVKFLVENLMQLLIDNADLIIGIKGEVENLLQDLNDFNAFLKQAAKSRRDNEVLKSLVKKIRKVVNDAEDSIDKFVIEAKRHDDKNKFAQWFHLTHVARAKGVADEIKTIRERVKEIRQNDAYGLQAITSYDNFNQGAQERKVPVVEEDDVVGFDDEAKTVIDRLIGGSDYVVPVVGMPGLGKTTLAYKIFKDPKVEYEFFTRVWVYVSQTFKRREIFLNIISKFTRNTKQYHDTPEEELANEIKELLGKGGKYLVVLDDVWTREAWDRIKIAFPNNNKRNRVLMTTRQNNVAKSCNDKPHDLKFLTENESWELLEKRVFHKEKCPFELELPGKSIAKKCRGLPLAIVVIAGALIGKGKTTREWELVADSVGEHLINRDPENCKKLVQMSY…	pCHW011068
NN3N(T5bXTI)		atgGCAGATGTAGCAGCAGATGTAGCAGTAAAATTCCTAGTAGAAAACTTGATGCAATTATTAATCGACAACGCTGACTTGATTATTGGTATAAAGGGTGAAGTTGAAAATTTACTACAAGATCTGAATGATTTCAATGCTTTTCTCAAACAAGCAGCTAAATCAAGGAGAGACAATGAAGTCTTGAAATCACTAGTAAAGAAGATAAGGAAAGTGGTAAATGATGCTGAAGATTCAATTGATAAGTTTGTGATTGAAGCTAAAAGACATGACGATAAAAATAAATTTGCTCAGTGGTTTCATCTTACTCATGTTGCTAGAGCAAAAGGGGTTGCTGATGAGATTAAAACTATAAGGGAAAGGGTGAAGGAAATTCGCCAAAATGATGCTTATGGACTT…	MADVAADVAVKFLVENLMQLLIDNADLIIGIKGEVENLLQDLNDFNAFLKQAAKSRRDNEVLKSLVKKIRKVVNDAEDSIDKFVIEAKRHDDKNKFAQWFHLTHVARAKGVADEIKTIRERVKEIRQNDAYGLQAITSYDNFNQGAQERKVPVVEEDDVVGFDDEAKTVIDRLIGGSDYVVPVVGMPGLGKTTLAYKIFKDPKVEYEFFTRVWVYVSQTFKRREIFLNIISKFTRNTKQYHDTPEEELANEIKELLGKGGKYLVVLDDVWTREAWDRIKIAFPNNNKRNRVLMTTRQNNVAKSCNDKPHDLKFLTENESWELLEKRVFHKEKCPFELELPGKSIAKKCRGLPLAIVVIAGALIGKGKTTREWELVADSVGEHLINRDPENCKKLVQMSY…	pCHW011069
NN(PKK)N(THKI)		atgGCAGATGTAGCAGCAGATGTAGCAGTAAAATTCCTAGTAGAAAACTTGATGCAATTATTAATCGACAACGCTGACTTGATTATTGGTATAAAGGGTGAAGTTGAAAATTTACTACAAGATCTGAATGATTTCAATGCTTTTCTCAAACAAGCAGCTAAATCAAGGAGAGACAATGAAGTCTTGAAATCACTAGTAAAGAAGATAAGGAAAGTGGTAAATGATGCTGAAGATTCAATTGATAAGTTTGTGATTGAAGCTAAAAGACATGACGATAAAAATAAATTTGCTCAGTGGTTTCATCTTACTCATGTTGCTAGAGCAAAAGGGGTTGCTGATGAGATTAAAACTATAAGGGAAAGGGTGAAGGAAATTCGCCAAAATGATGCTTATGGACTT…	MADVAADVAVKFLVENLMQLLIDNADLIIGIKGEVENLLQDLNDFNAFLKQAAKSRRDNEVLKSLVKKIRKVVNDAEDSIDKFVIEAKRHDDKNKFAQWFHLTHVARAKGVADEIKTIRERVKEIRQNDAYGLQAITSYDNFNQGAQERKVPVVEEDDVVGFDDEAKTVIDRLIGGSDYVVPVVGMPGLGKTTLAYKIFKDPKVEYEFFNRIWVYVSQSFKRREIFLNIISKFTRNTKQYHDTPEEELANEIKELLGKGGKYLVVLDDVWTREAWDRIKIAFPNNNKRNRVLMTTRQNNVAKSCNDKPHDLKFLTENESWELLEKRVFHKEKCPFELELPGKSIAKKCRGLPLAIVVIAGALIGKGKTTREWELVADSVGEHLINRDPENCKKLVQMSY…	pCHW011070
NN(PKK)N(THK)		atgGCAGATGTAGCAGCAGATGTAGCAGTAAAATTCCTAGTAGAAAACTTGATGCAATTATTAATCGACAACGCTGACTTGATTATTGGTATAAAGGGTGAAGTTGAAAATTTACTACAAGATCTGAATGATTTCAATGCTTTTCTCAAACAAGCAGCTAAATCAAGGAGAGACAATGAAGTCTTGAAATCACTAGTAAAGAAGATAAGGAAAGTGGTAAATGATGCTGAAGATTCAATTGATAAGTTTGTGATTGAAGCTAAAAGACATGACGATAAAAATAAATTTGCTCAGTGGTTTCATCTTACTCATGTTGCTAGAGCAAAAGGGGTTGCTGATGAGATTAAAACTATAAGGGAAAGGGTGAAGGAAATTCGCCAAAATGATGCTTATGGACTT…	MADVAADVAVKFLVENLMQLLIDNADLIIGIKGEVENLLQDLNDFNAFLKQAAKSRRDNEVLKSLVKKIRKVVNDAEDSIDKFVIEAKRHDDKNKFAQWFHLTHVARAKGVADEIKTIRERVKEIRQNDAYGLQAITSYDNFNQGAQERKVPVVEEDDVVGFDDEAKTVIDRLIGGSDYVVPVVGMPGLGKTTLAYKIFKDPKVEYEFFNRIWVYVSQSFKRREIFLNIISKFTRNTKQYHDTPEEELANEIKELLGKGGKYLVVLDDVWTREAWDRIKIAFPNNNKRNRVLMTTRQNNVAKSCNDKPHDLKFLTENESWELLEKRVFHKEKCPFELELPGKSIAKKCRGLPLAIVVIAGALIGKGKTTREWELVADSVGEHLINRDPENCKKLVQMSY…	pCHW011071
NN(PKK)N(TRK)		atgGCAGATGTAGCAGCAGATGTAGCAGTAAAATTCCTAGTAGAAAACTTGATGCAATTATTAATCGACAACGCTGACTTGATTATTGGTATAAAGGGTGAAGTTGAAAATTTACTACAAGATCTGAATGATTTCAATGCTTTTCTCAAACAAGCAGCTAAATCAAGGAGAGACAATGAAGTCTTGAAATCACTAGTAAAGAAGATAAGGAAAGTGGTAAATGATGCTGAAGATTCAATTGATAAGTTTGTGATTGAAGCTAAAAGACATGACGATAAAAATAAATTTGCTCAGTGGTTTCATCTTACTCATGTTGCTAGAGCAAAAGGGGTTGCTGATGAGATTAAAACTATAAGGGAAAGGGTGAAGGAAATTCGCCAAAATGATGCTTATGGACTT…	MADVAADVAVKFLVENLMQLLIDNADLIIGIKGEVENLLQDLNDFNAFLKQAAKSRRDNEVLKSLVKKIRKVVNDAEDSIDKFVIEAKRHDDKNKFAQWFHLTHVARAKGVADEIKTIRERVKEIRQNDAYGLQAITSYDNFNQGAQERKVPVVEEDDVVGFDDEAKTVIDRLIGGSDYVVPVVGMPGLGKTTLAYKIFKDPKVEYEFFNRIWVYVSQSFKRREIFLNIISKFTRNTKQYHDTPEEELANEIKELLGKGGKYLVVLDDVWTREAWDRIKIAFPNNNKRNRVLMTTRQNNVAKSCNDKPHDLKFLTENESWELLEKRVFHKEKCPFELELPGKSIAKKCRGLPLAIVVIAGALIGKGKTTREWELVADSVGEHLINRDPENCKKLVQMSY…	pCHW011072
NN(PKN)N(TRN)		atgGCAGATGTAGCAGCAGATGTAGCAGTAAAATTCCTAGTAGAAAACTTGATGCAATTATTAATCGACAACGCTGACTTGATTATTGGTATAAAGGGTGAAGTTGAAAATTTACTACAAGATCTGAATGATTTCAATGCTTTTCTCAAACAAGCAGCTAAATCAAGGAGAGACAATGAAGTCTTGAAATCACTAGTAAAGAAGATAAGGAAAGTGGTAAATGATGCTGAAGATTCAATTGATAAGTTTGTGATTGAAGCTAAAAGACATGACGATAAAAATAAATTTGCTCAGTGGTTTCATCTTACTCATGTTGCTAGAGCAAAAGGGGTTGCTGATGAGATTAAAACTATAAGGGAAAGGGTGAAGGAAATTCGCCAAAATGATGCTTATGGACTT…	MADVAADVAVKFLVENLMQLLIDNADLIIGIKGEVENLLQDLNDFNAFLKQAAKSRRDNEVLKSLVKKIRKVVNDAEDSIDKFVIEAKRHDDKNKFAQWFHLTHVARAKGVADEIKTIRERVKEIRQNDAYGLQAITSYDNFNQGAQERKVPVVEEDDVVGFDDEAKTVIDRLIGGSDYVVPVVGMPGLGKTTLAYKIFKDPKVEYEFFNRIWVYVSQSFNRREIFLNIISKFTRNTKQYHDTPEEELANEIKELLGKGGKYLVVLDDVWTREAWDRIKIAFPNNNKRNRVLMTTRQNNVAKSCNDKPHDLKFLTENESWELLEKRVFHKEKCPFELELPGKSIAKKCRGLPLAIVVIAGALIGKGKTTREWELVADSVGEHLINRDPENCKKLVQMSY…	pCHW011073
NN(PTN)N(TRN)		atgGCAGATGTAGCAGCAGATGTAGCAGTAAAATTCCTAGTAGAAAACTTGATGCAATTATTAATCGACAACGCTGACTTGATTATTGGTATAAAGGGTGAAGTTGAAAATTTACTACAAGATCTGAATGATTTCAATGCTTTTCTCAAACAAGCAGCTAAATCAAGGAGAGACAATGAAGTCTTGAAATCACTAGTAAAGAAGATAAGGAAAGTGGTAAATGATGCTGAAGATTCAATTGATAAGTTTGTGATTGAAGCTAAAAGACATGACGATAAAAATAAATTTGCTCAGTGGTTTCATCTTACTCATGTTGCTAGAGCAAAAGGGGTTGCTGATGAGATTAAAACTATAAGGGAAAGGGTGAAGGAAATTCGCCAAAATGATGCTTATGGACTT…	MADVAADVAVKFLVENLMQLLIDNADLIIGIKGEVENLLQDLNDFNAFLKQAAKSRRDNEVLKSLVKKIRKVVNDAEDSIDKFVIEAKRHDDKNKFAQWFHLTHVARAKGVADEIKTIRERVKEIRQNDAYGLQAITSYDNFNQGAQERKVPVVEEDDVVGFDDEAKTVIDRLIGGSDYVVPVVGMPGLGKTTLAYKIFKDPTVEYEFFNRIWVYVSQSFNRREIFLNIISKFTRNTKQYHDTPEEELANEIKELLGKGGKYLVVLDDVWTREAWDRIKIAFPNNNKRNRVLMTTRQNNVAKSCNDKPHDLKFLTENESWELLEKRVFHKEKCPFELELPGKSIAKKCRGLPLAIVVIAGALIGKGKTTREWELVADSVGEHLINRDPENCKKLVQMSY…	pCHW011074
N(L21E)NN		atgGCAGATGTAGCAGCAGATGTAGCAGTAAAATTCCTAGTAGAAAACTTGATGCAATTAgaAATCGACAACGCTGACTTGATTATTGGTATAAAGGGTGAAGTTGAAAATTTACTACAAGATCTGAATGATTTCAATGCTTTTCTCAAACAAGCAGCTAAATCAAGGAGAGACAATGAAGTCTTGAAATCACTAGTAAAGAAGATAAGGAAAGTGGTAAATGATGCTGAAGATTCAATTGATAAGTTTGTGATTGAAGCTAAAAGACATGACGATAAAAATAAATTTGCTCAGTGGTTTCATCTTACTCATGTTGCTAGAGCAAAAGGGGTTGCTGATGAGATTAAAACTATAAGGGAAAGGGTGAAGGAAATTCGCCAAAATGATGCTTATGGACTT…	MADVAADVAVKFLVENLMQLEIDNADLIIGIKGEVENLLQDLNDFNAFLKQAAKSRRDNEVLKSLVKKIRKVVNDAEDSIDKFVIEAKRHDDKNKFAQWFHLTHVARAKGVADEIKTIRERVKEIRQNDAYGLQAITSYDNFNQGAQERKVPVVEEDDVVGFDDEAKTVIDRLIGGSDYVVPVVGMPGLGKTTLAYKIFKDSTVEYEFFNRIWVYVSQSFNRREIFLNIISKFTRNTKQYHDTPEEELANEIKELLGKGGKYLVVLDDVWTREAWDRIKIAFPNNNKRNRVLMTTRQNNVAKSCNDKPHDLKFLTENESWELLEKRVFHKEKCPFELELPGKSIAKKCRGLPLAIVVIAGALIGKGKTTREWELVADSVGEHLINRDPENCKKLVQMSY…	pCHW041068
N(L21E)N(PKK)N(THK)		atgGCAGATGTAGCAGCAGATGTAGCAGTAAAATTCCTAGTAGAAAACTTGATGCAATTAgaAATCGACAACGCTGACTTGATTATTGGTATAAAGGGTGAAGTTGAAAATTTACTACAAGATCTGAATGATTTCAATGCTTTTCTCAAACAAGCAGCTAAATCAAGGAGAGACAATGAAGTCTTGAAATCACTAGTAAAGAAGATAAGGAAAGTGGTAAATGATGCTGAAGATTCAATTGATAAGTTTGTGATTGAAGCTAAAAGACATGACGATAAAAATAAATTTGCTCAGTGGTTTCATCTTACTCATGTTGCTAGAGCAAAAGGGGTTGCTGATGAGATTAAAACTATAAGGGAAAGGGTGAAGGAAATTCGCCAAAATGATGCTTATGGACTT…	MADVAADVAVKFLVENLMQLEIDNADLIIGIKGEVENLLQDLNDFNAFLKQAAKSRRDNEVLKSLVKKIRKVVNDAEDSIDKFVIEAKRHDDKNKFAQWFHLTHVARAKGVADEIKTIRERVKEIRQNDAYGLQAITSYDNFNQGAQERKVPVVEEDDVVGFDDEAKTVIDRLIGGSDYVVPVVGMPGLGKTTLAYKIFKDPKVEYEFFNRIWVYVSQSFKRREIFLNIISKFTRNTKQYHDTPEEELANEIKELLGKGGKYLVVLDDVWTREAWDRIKIAFPNNNKRNRVLMTTRQNNVAKSCNDKPHDLKFLTENESWELLEKRVFHKEKCPFELELPGKSIAKKCRGLPLAIVVIAGALIGKGKTTREWELVADSVGEHLINRDPENCKKLVQMSY…	pCHW041065
