# Supplementary material for: Subfunctionalization of NRC3 altered the genetic structure of the Nicotiana NRC network
Source: PLoS Genet. 2024 Sep 12;20(9):e1011402. doi: 10.1371/journal.pgen.1011402 (PMC11421798; doi:10.1371/journal.pgen.1011402)
Supplement: S7 Dataset — (XLSX) [file pgen.1011402.s033.xlsx]

## Sheet: Sheet1
S7 Dataset. Summary of statistical analyses
Statistical tests	A Wilcoxon signed-rank test
One- or two-tailed P value?	One-tailed
The y variable used in the test	The relative cell death intensity
Group 1, Group 2	the compared groups in the pairwise test
n,n1,n2	Sample counts
statistics	test statistic used to compute the p-value
P	p-value
P significant	the significant level of p-values
Figure 1A	The cell death assay of NRC from tomato (S. lycopersicum) and tobaco (N. benthamiana) co-expressed with Rpi-blb2 and AVRblb2
	Group 1	Group 2	n1	n2	statistic	P	P significant (*:P≤ 0.0001)
	EV	NbNRC2	73	13	118	0.000957	ns
	EV	NbNRC3	73	16	664	1	ns
	EV	NbNRC4	73	16	0	2.75e-08	*
	EV	NbNRC5	73	16	640	1	ns
	EV	NbNRC6	73	16	774	1	ns
	EV	SlNRC0	73	16	640	1	ns
	EV	SlNRC1	73	17	635	1	ns
	EV	SlNRC2	73	17	668	1	ns
	EV	SlNRC3	73	17	0	1.07e-08	*
	EV	SlNRC4a	73	20	0	6.13e-10	*
	EV	SlNRC4b	73	20	0	6.13e-10	*
	EV	SlNRC4c	73	20	824	1	ns
	EV	SlNRC5	73	19	793	1	ns
	EV	SlNRC6	73	19	604	1	ns
	EV	SlNRC7	73	19	748	1	ns
	EV	SlNRCn	73	19	859	1	ns
Figure 1D	The cell death assay of NRC3 natural variants co-expressed with Rpi-blb2 and AVRblb2
	Group 1	Group 2	n1	n2	statistic	P	P significant (**:P≤ 0.0001, *:P≤ 0.05)
	+EV	+NbNRC3	12	12	99	1	ns
	+EV	+NsNRC3b	12	12	67	1	ns
	+EV	+NsNRC3c	12	12	51	1	ns
	+EV	+NtNRC3b1	12	12	86	1	ns
	+EV	+NtNRC3b2	12	12	100	1	ns
	+EV	+NtNRC3c1	12	12	60	1	ns
	+EV	+NtNRC3c2	12	12	17	0.016	ns
	+EV	+SlNRC3	12	12	0	2.44e-05	**
	+EV	+StNRC3	12	12	2	7.25e-05	**
	The cell death assay of NRC3 natural variants co-expressed with Pto and AVRPto
	Group 1	Group 2	n1	n2	statistic	P	P significant (**:P≤ 0.0001, *:P≤ 0.05)
	+EV	+NbNRC3	14	14	0	1.64e-06	**
	+EV	+NsNRC3b	14	14	108	1	ns
	+EV	+NsNRC3c	14	14	62	1	ns
	+EV	+NtNRC3b1	14	14	146	1	ns
	+EV	+NtNRC3b2	14	14	141	1	ns
	+EV	+NtNRC3c1	14	14	0	1.64e-06	**
	+EV	+NtNRC3c2	14	14	0	1.64e-06	**
	+EV	+SlNRC3	14	14	0	1.64e-06	**
	+EV	+StNRC3	14	14	0	1.64e-06	**
	The cell death assay of NRC3 natural variants co-expressed with Rx and CP
	Group 1	Group 2	n1	n2	statistic	P	P significant (**:P≤ 0.0001, *:P≤ 0.05)
	+EV	+NbNRC3	4	4	0	0.014	*
	+EV	+NsNRC3b	4	4	5	0.243	ns
	+EV	+NsNRC3c	4	4	8	0.557	ns
	+EV	+NtNRC3b1	4	4	2	0.054	ns
	+EV	+NtNRC3b2	4	4	8	0.558	ns
	+EV	+NtNRC3c1	4	4	0	0.014	*
	+EV	+NtNRC3c2	4	4	0	0.015	*
	+EV	+SlNRC3	4	4	0	0.014	*
	+EV	+StNRC3	4	4	0	0.014	*
Figure 2B	The cell death assay of NRC3 ancestral variants co-expressed with Rpi-blb2 and AVRblb2
	Group 1	Group 2	n1	n2	statistic	P	P significant (*:P≤ 0.0001)
	+EV	+N3	12	12	0	5.55e-06	*
	+EV	+N4	12	12	0	5.55e-06	*
	+EV	+N88	12	12	0	5.55e-06	*
	+EV	+N89	12	12	4	5.33e-05	*
	+EV	+N95	12	12	88	1	ns
	The cell death assay of NRC3 ancestral variants co-expressed with Pto and AVRPto
	Group 1	Group 2	n1	n2	statistic	P	P significant (*:P≤ 0.0001)
	+EV	+N3	24	24	0	4.65e-13	*
	+EV	+N4	24	24	1	7.44e-13	*
	+EV	+N88	24	24	0	4.65e-13	*
	+EV	+N89	24	24	0	4.65e-13	*
	+EV	+N95	24	24	231	0.984	ns
	The cell death assay of NRC3 ancestral variants co-expressed with Rx and CP
	Group 1	Group 2	n1	n2	statistic	P	P significant (*:P≤ 0.0001)
	+EV	+N3	24	24	0	4.65e-13	*
	+EV	+N4	24	24	0	4.65e-13	*
	+EV	+N88	24	24	0	4.65e-13	*
	+EV	+N89	24	24	281	1	ns
	+EV	+N95	24	24	0	4.65e-13	*
Figure S2B	The cell death assay of NRC from tomato (S. lycopersicum) and tobaco (N. benthamiana) co-expressed with Rx and CP
	Group 1	Group 2	n1	n2	statistic	P	P significant (*:P≤ 0.0001)
	EV	NbNRC2	21	21	0	2.53e-10	*
	EV	NbNRC3	21	21	0	2.53e-10	*
	EV	NbNRC4	21	21	0	2.53e-10	*
	EV	NbNRC5	21	21	292	1	ns
	EV	NbNRC6	21	21	294	1	ns
	EV	SlNRC0	21	21	177	1	ns
	EV	SlNRC1	21	21	137	1	ns
	EV	SlNRC2	21	21	0	2.53e-10	*
	EV	SlNRC3	21	21	0	2.53e-10	*
	EV	SlNRC4a	21	21	0	2.53e-10	*
	EV	SlNRC4b	21	21	0	2.53e-10	*
	EV	SlNRC4c	21	21	179	1	ns
	EV	SlNRC5	21	21	106	0.167	ns
	EV	SlNRC6	21	21	66	0.002	ns
	EV	SlNRC7	21	21	116	0.379	ns
	EV	SlNRCn	21	21	110	0.234	ns
Figure S2C	The cell death assay of NRC from tomato (S. lycopersicum) and tobaco (N. benthamiana) co-expressed with Sw5b and NSm
	Group 1	Group 2	n1	n2	statistic	P	P significant (*:P≤ 0.0001)
	EV	NbNRC2	90	21	0	7.81e-11	*
	EV	NbNRC3	90	21	58	1.6e-09	*
	EV	NbNRC4	90	21	368	0.000859	ns
	EV	NbNRC5	90	21	921	1	ns
	EV	NbNRC6	90	21	753	1	ns
	EV	SlNRC0	90	21	624	0.87	ns
	EV	SlNRC1	90	21	624	0.87	ns
	EV	SlNRC2	90	21	59	1.66e-09	*
	EV	SlNRC3	90	21	0	7.81e-11	*
	EV	SlNRC4a	90	24	422.5	0.000303	ns
	EV	SlNRC4b	90	24	742	1	ns
	EV	SlNRC4c	90	24	743	1	ns
	EV	SlNRC5	90	24	1054	1	ns
	EV	SlNRC6	90	24	590	0.039	ns
	EV	SlNRC7	90	24	608	0.061	ns
	EV	SlNRCn	90	24	741	1	ns
Figure S2D	The cell death assay of NRC from tomato (S. lycopersicum) and tobaco (N. benthamiana) co-expressed with Gpa2 and RBP1
	Group 1	Group 2	n1	n2	statistic	P	P significant (*:P≤ 0.0001)
	EV	NbNRC2	96	23	77	3.2e-10	*
	EV	NbNRC3	96	23	247	5.18e-07	*
	EV	NbNRC4	96	22	690	0.665	ns
	EV	NbNRC5	96	23	1213	1	ns
	EV	NbNRC6	96	23	1615	1	ns
	EV	SlNRC0	96	25	1322	1	ns
	EV	SlNRC1	96	25	906	1	ns
	EV	SlNRC2	96	25	250	7.7e-08	*
	EV	SlNRC3	96	25	0	1.08e-12	*
	EV	SlNRC4a	96	24	1250	1	ns
	EV	SlNRC4b	96	24	920	1	ns
	EV	SlNRC4c	96	24	1394	1	ns
	EV	SlNRC5	96	24	1255	1	ns
	EV	SlNRC6	96	24	1193	1	ns
	EV	SlNRC7	96	24	1082	1	ns
	EV	SlNRCn	96	24	1296	1	ns
Figure S2E	The cell death assay of NRC from tomato (S. lycopersicum) and tobaco (N. benthamiana) co-expressed with Pto and AvrPto
	Group 1	Group 2	n1	n2	statistic	P	P significant (*:P≤ 0.0001)
	EV	NbNRC2	17	17	0	5.83e-08	*
	EV	NbNRC3	17	17	0	5.83e-08	*
	EV	NbNRC4	17	17	138	1	ns
	EV	NbNRC5	17	17	83	1	ns
	EV	NbNRC6	17	17	140	1	ns
	EV	SlNRC0	17	17	128	1	ns
	EV	SlNRC1	17	17	88	1	ns
	EV	SlNRC2	17	17	2	2.17e-07	*
	EV	SlNRC3	17	17	0	5.83e-08	*
	EV	SlNRC4a	17	17	101	1	ns
	EV	SlNRC4b	17	17	79	1	ns
	EV	SlNRC4c	17	17	158	1	ns
	EV	SlNRC5	17	17	163	1	ns
	EV	SlNRC6	17	17	128	1	ns
	EV	SlNRC7	17	17	82	1	ns
	EV	SlNRCn	17	17	152	1	ns
Figure S2F	The cell death assay of NRC from tomato (S. lycopersicum) and tobaco (N. benthamiana) co-expressed with R1 and AVR1
	Group 1	Group 2	n1	n2	statistic	P	P significant (*:P≤ 0.0001)
	EV	NbNRC2	24	24	262	1	ns
	EV	NbNRC3	24	24	39	6.28e-07	*
	EV	NbNRC4	24	24	0	4.22e-12	*
	EV	NbNRC5	24	24	121	0.022	ns
	EV	NbNRC6	24	24	173	0.922	ns
	EV	SlNRC0	24	24	182	1	ns
	EV	SlNRC1	24	24	336	1	ns
	EV	SlNRC2	24	24	204	1	ns
	EV	SlNRC3	24	24	191	1	ns
	EV	SlNRC4a	24	24	0	4.22e-12	*
	EV	SlNRC4b	24	24	0	4.22e-12	*
	EV	SlNRC4c	24	24	203	1	ns
	EV	SlNRC5	24	24	243	1	ns
	EV	SlNRC6	24	24	244	1	ns
	EV	SlNRC7	24	24	193	1	ns
	EV	SlNRCn	24	24	280	1	ns
Figure S7B	The cell death assay testing Petunia NRC3 variatns, co-expressed with Rpi-blb2 and AVRblb2
	Group 1	Group 2	n1	n2	statistic	P	P significant (*:P≤ 0.05)
	+EV	+PinNRC3	12	12	60	1	ns
	+EV	+PinNRC3(curated)	12	12	0	2.44e-05	*
	The cell death assay testing Petunia NRC3 variatns, co-expressed with Pto and AvrPto
	Group 1	Group 2	n1	n2	statistic	P	P significant (*:P≤ 0.05)
	+EV	+PinNRC3	14	6	46	1	ns
	+EV	+PinNRC3(curated)	14	6	0	0.001	*
	The cell death assay testing Petunia NRC3 variatns, co-expressed with Rx and CP
	Group 1	Group 2	n1	n2	statistic	P	P significant (*:P≤ 0.05)
	+EV	Pin	4	4	2	0.057	ns
	+EV	PinGAP	4	4	0	0.014	*
Figure S14A	The cell death assay testing residues in NB region3, co-expressed with Rpi-blb2 and AVRblb2
	Group 1	Group 2	n1	n2	statistic	P	P significant (*:P≤ 0.05)
	+NN3NT5be	+EV	24	24	576	1.12e-12	***
	+NN3NT5be	+NN(KTVTK)N(THKI)	24	24	485	0.000236	**
	+NN3NT5be	+NN(PKTTK)N(THKI)	24	24	218	1	ns
	+NN3NT5be	+NN(PKTVK)N(THKI)	24	24	226	1	ns
	+NN3NT5be	+NN(PKTVT)N(THKI)	24	24	544	3.51e-08	***
	+NN3NT5be	+NN(PKVTK)N(THKI)	24	24	259	1	ns
	+NN3NT5be	+NN(PTVTK)N(THKI)	24	24	447	0.009	*
	+NN3NT5be	+NNN	24	24	576	1.12e-12	***
	The cell death assay testing residues in NB region3, co-expressed with Pto and AvrPto
	Group 1	Group 2	n1	n2	statistic	P	P significant (*:P≤ 0.05)
	+NN3NT5be	+EV	24	24	576	1.12e-12	***
	+NN3NT5be	+KTVTK	24	24	323	1	ns
	+NN3NT5be	+NNN	24	24	442	0.021	ns
	+NN3NT5be	+PKTTK	24	24	437	0.03	ns
	+NN3NT5be	+PKTVK	24	24	323	1	ns
	+NN3NT5be	+PKTVT	24	24	386	0.676	ns
	+NN3NT5be	+PKVTK	24	24	354	1	ns
	+NN3NT5be	+PTVTK	24	24	358	1	ns
Figure S14B	The cell death assay testing residues in LRR region5b, co-expressed with Rpi-blb2 and AVRblb2
	Group 1	Group 2	n1	n2	statistic	P	P significant (*:P≤ 0.05)
	+NN3NT5be	+EV	24	24	576	8.06e-13	***
	+NN3NT5be	+NN3NI642T+5bASKE+e	24	30	720	2e-14	***
	+NN3NT5be	+NN3NI642T+5bHAKE+e	24	24	347	1	ns
	+NN3NT5be	+NN3NI642T+5bHASE+e	24	30	627	7.14e-06	***
	+NN3NT5be	+NN3NI642T+5bHASK+e	24	24	358	1	ns
	+NN3NT5be	+NN3NI642T+5bHSKE+e	24	24	292	1	ns
	+NN3NT5be	+NNN	24	24	576	8.06e-13	***
	The cell death assay testing residues in LRR region5b, co-expressed with Pto and AvrPto
	Group 1	Group 2	n1	n2	statistic	P	P significant (*:P≤ 0.05)
	+NN3NT5be	+EV	24	24	576	8.68e-13	***
	+NN3NT5be	+NN3N(T,ASKE,5e)	24	24	576	8.68e-13	***
	+NN3NT5be	+NN3N(T,HAKE,5e)	24	24	341	1	ns
	+NN3NT5be	+NN3N(T,HASE,5e)	24	24	289	1	ns
	+NN3NT5be	+NN3N(T,HASK,5e)	24	24	364	1	ns
	+NN3NT5be	+NN3N(T,HSKE,5e)	24	24	370	0.977	ns
	+NN3NT5be	+NNN	24	24	466	0.002	*
Figure S14C	The cell death assay testing residues in LRR region5e, co-expressed with Rpi-blb2 and AVRblb2
	Group 1	Group 2	n1	n2	statistic	P	P significant (*:P≤ 0.05)
	+NN3NT5be	+EV	42	24	1008	3.2e-17	***
	+NN3NT5be	+NN3N(T5b,TIH)	42	36	702	1	ns
	+NN3NT5be	+NN3N(T5b,XIH)	42	36	559	1	ns
	+NN3NT5be	+NN3N(T5b,XTH)	42	30	1121	7.41e-09	***
	+NN3NT5be	+NN3N(T5b,XTI)	42	47	1240	0.188	ns
	+NN3NT5be	+NNN	42	24	1008	3.2e-17	***
	The cell death assay testing residues in LRR region5e, co-expressed with Pto and AvrPto
	Group 1	Group 2	n1	n2	statistic	P	P significant (*:P≤ 0.05)
	+NN3NT5be	+EV	21	18	378	3.36e-10	***
	+NN3NT5be	+NN3N(T5b,TIH)	21	24	200	1	ns
	+NN3NT5be	+NN3N(T5b,XIH)	21	24	155	1	ns
	+NN3NT5be	+NN3N(T5b,XTH)	21	24	215	1	ns
	+NN3NT5be	+NN3N(T5b,XTI)	21	24	164	1	ns
	+NN3NT5be	+NNN	21	18	168	1	ns
Statistical tests	A Dunn test
The y variable used in the test	The relative cell death intensity
Group 1, Group 2	the compared groups in the pairwise test
n,n1,n2	Sample counts
z	z-value
P	p-value
P significant	the significant level of p-values
Figure 3B	The cell death assay of chimeric NRC3 variant testing the NB-ARC domain, co-expressed with Rpi-blb2 and AVRblb2
	Group 1	Group 2	n1	n2	z	P	P significant (*:P≤ 0.05)
	+EV	+NN3S	30	30	-8.39931	4.49118e-16	*
	+EV	+NNS	30	30	-2.74294	0.0608915	ns
	+NN3S	+NNS	30	30	5.99948	1.97948e-08	*
	+EV	+NSS	30	30	-8.16185	3.29932e-15	*
	+NN3S	+NSS	30	30	0.251862	1	ns
	+NNS	+NSS	30	30	-5.74762	9.05083e-08	*
Figure 3C	The cell death assay of chimeric NRC3 variant testing the LRR domain, co-expressed with Rpi-blb2 and AVRblb2
	Group 1	Group 2	n1	n2	z	P	P significant (*:P≤ 0.05)
	+EV	+NSN	24	24	-2.0485	1	ns
	+EV	+NSN25	24	24	-8.69517	1.24668e-16	*
	+NSN	+NSN25	24	24	-6.64667	1.07928e-09	*
	+EV	+NSNsp1	24	24	-7.90764	9.44313e-14	*
	+NSN	+NSNsp1	24	24	-5.85914	1.67499e-07	*
	+NSN25	+NSNsp1	24	24	0.787531	1	ns
	+EV	+NSNsp2	24	24	-4.68823	9.92061e-05	*
	+NSN	+NSNsp2	24	24	-2.63973	0.2987	ns
	+NSN25	+NSNsp2	24	24	4.00694	0.00221439	*
	+NSNsp1	+NSNsp2	24	24	3.21941	0.046244	*
	+EV	+NSNsp3	24	24	-1.45728	1	ns
	+NSN	+NSNsp3	24	24	0.591226	1	ns
	+NSN25	+NSNsp3	24	24	7.23789	1.64053e-11	*
	+NSNsp1	+NSNsp3	24	24	6.45036	4.01696e-09	*
	+NSNsp2	+NSNsp3	24	24	3.23096	0.0444158	*
	+EV	+NSNsp4	24	24	-2.77368	0.199535	ns
	+NSN	+NSNsp4	24	24	-0.725175	1	ns
	+NSN25	+NSNsp4	24	24	5.92149	1.14851e-07	*
	+NSNsp1	+NSNsp4	24	24	5.13396	1.02133e-05	*
	+NSNsp2	+NSNsp4	24	24	1.91455	1	ns
	+NSNsp3	+NSNsp4	24	24	-1.3164	1	ns
	+EV	+NSNsp5	24	24	-6.17092	2.44422e-08	*
	+NSN	+NSNsp5	24	24	-4.12241	0.00134973	*
	+NSN25	+NSNsp5	24	24	2.52426	0.417396	ns
	+NSNsp1	+NSNsp5	24	24	1.73673	1	ns
	+NSNsp2	+NSNsp5	24	24	-1.48268	1	ns
	+NSNsp3	+NSNsp5	24	24	-4.71364	8.75996e-05	*
	+NSNsp4	+NSNsp5	24	24	-3.39724	0.0245051	*
	+EV	+NSS	24	24	-8.53582	5.00996e-16	*
	+NSN	+NSS	24	24	-6.48732	3.14566e-09	*
	+NSN25	+NSS	24	24	0.159354	1	ns
	+NSNsp1	+NSS	24	24	-0.628177	1	ns
	+NSNsp2	+NSS	24	24	-3.84759	0.00429436	*
	+NSNsp3	+NSS	24	24	-7.07854	5.24449e-11	*
	+NSNsp4	+NSS	24	24	-5.76214	2.98994e-07	*
	+NSNsp5	+NSS	24	24	-2.3649	0.649254	ns
Figure 3D	The cell death assay of chimeric NRC3 variant testing the region 2 of LRR domain, co-expressed with Rpi-blb2 and AVRblb2
	Group 1	Group 2	n1	n2	z	P	P significant (*:P≤ 0.05)
	+EV	+NSNI644T+sp5	36	36	-7.86164	3.79149e-14	*
	+EV	+NSNsp2+5	36	36	-9.35715	8.19159e-20	*
	+NSNI644T+sp5	+NSNsp2+5	36	36	-1.06006	1	ns
	+EV	+NSNsp5	36	36	-3.61884	0.0029593	*
	+NSNI644T+sp5	+NSNsp5	36	36	3.61424	0.00301227	*
	+NSNsp2+5	+NSNsp5	36	36	4.75045	2.02962e-05	*
Figure 3E	The cell death assay of chimeric NRC3 variant testing the region 5 of LRR domain, co-expressed with Rpi-blb2 and AVRblb2
	Group 1	Group 2	n1	n2	z	P	P significant (*:P≤ 0.05)
	+EV	+NSN2	36	36	-3.39872	0.0243723	*
	+EV	+NSN25	36	36	-9.33846	3.51882e-19	*
	+NSN2	+NSN25	36	36	-5.67794	4.90765e-07	*
	+EV	+NSN25a	36	36	-4.42308	0.000350294	*
	+NSN2	+NSN25a	36	36	-0.781245	1	ns
	+NSN25	+NSN25a	36	36	5.20383	7.02792e-06	*
	+EV	+NSN25b	36	36	-7.78875	2.43629e-13	*
	+NSN2	+NSN25b	36	36	-3.98167	0.00246358	*
	+NSN25	+NSN25b	36	36	2.00341	1	ns
	+NSN25a	+NSN25b	36	36	-3.39456	0.0247458	*
	+EV	+NSN25be	36	36	-9.44037	1.3373e-19	*
	+NSN2	+NSN25be	36	36	-5.77536	2.76441e-07	*
	+NSN25	+NSN25be	36	36	-0.0974157	1	ns
	+NSN25a	+NSN25be	36	36	-5.30652	4.02261e-06	*
	+NSN25b	+NSN25be	36	36	-2.10609	1	ns
	+EV	+NSN25c	36	36	-3.99642	0.00231507	*
	+NSN2	+NSN25c	36	36	-0.375534	1	ns
	+NSN25	+NSN25c	36	36	5.60954	7.30298e-07	*
	+NSN25a	+NSN25c	36	36	0.430322	1	ns
	+NSN25b	+NSN25c	36	36	3.82488	0.00471001	*
	+NSN25be	+NSN25c	36	36	5.71223	4.01421e-07	*
	+EV	+NSN25d	36	36	-3.87477	0.00384213	*
	+NSN2	+NSN25d	36	36	-0.259856	1	ns
	+NSN25	+NSN25d	36	36	5.72522	3.71875e-07	*
	+NSN25a	+NSN25d	36	36	0.553017	1	ns
	+NSN25b	+NSN25d	36	36	3.94758	0.00284204	*
	+NSN25be	+NSN25d	36	36	5.82791	2.02057e-07	*
	+NSN25c	+NSN25d	36	36	0.122695	1	ns
	+EV	+NSN25e	36	36	-7.91745	8.72721e-14	*
	+NSN2	+NSN25e	36	36	-4.10405	0.0014615	*
	+NSN25	+NSN25e	36	36	1.88102	1	ns
	+NSN25a	+NSN25e	36	36	-3.52437	0.0152817	*
	+NSN25b	+NSN25e	36	36	-0.129808	1	ns
	+NSN25be	+NSN25e	36	36	1.98371	1	ns
	+NSN25c	+NSN25e	36	36	-3.95469	0.0027588	*
	+NSN25d	+NSN25e	36	36	-4.07739	0.00163961	*
Figure 3F	The cell death assay of chimeric NRC3 variant NN3NT5be, co-expressed with Rpi-blb2 and AVRblb2
	Group 1	Group 2	n1	n2	z	P	P significant (*:P≤ 0.05)
	+EV	+NN3NI644T+5be	36	36	-9.0618	1.28317e-18	*
	+EV	+NNS	36	36	-2.54673	0.108738	ns
	+NN3NI644T+5be	+NNS	36	36	6.272	3.56445e-09	*
	+EV	+NSS	36	36	-8.27522	1.28215e-15	*
	+NN3NI644T+5be	+NSS	36	36	0.492424	1	ns
	+NNS	+NSS	36	36	-5.59074	2.26109e-07	*
Figure 3H	The cell death assay of chimeric NRC3 variant PKKTHKI and PKKTHK, co-expressed with Rpi-blb2 and AVRblb2
	Group 1	Group 2	n1	n2	z	P	P significant (*:P≤ 0.05)
	+EV	+NN(PKK)N(THK)	30	30	-7.52484	7.91745e-13	*
	+EV	+NN(PKK)N(THKI)	30	30	-6.14061	1.23311e-08	*
	+NN(PKK)N(THK)	+NN(PKK)N(THKI)	30	30	1.05208	1	ns
	+EV	+NN3N(T5be)	30	30	-7.08839	2.03525e-11	*
	+NN(PKK)N(THK)	+NN3N(T5be)	30	30	0.462933	1	ns
	+NN(PKK)N(THKI)	+NN3N(T5be)	30	30	-0.61562	1	ns
	+EV	+NNN	30	30	-0.869014	1	ns
	+NN(PKK)N(THK)	+NNN	30	30	6.60882	5.81079e-10	*
	+NN(PKK)N(THKI)	+NNN	30	30	5.27159	2.02868e-06	*
	+NN3N(T5be)	+NNN	30	30	6.17237	1.00913e-08	*
	+EV	+SSS	30	30	-5.39939	1.00303e-06	*
	+NN(PKK)N(THK)	+SSS	30	30	1.83339	1	ns
	+NN(PKK)N(THKI)	+SSS	30	30	0.741218	1	ns
	+NN3N(T5be)	+SSS	30	30	1.39693	1	ns
	+NNN	+SSS	30	30	-4.53037	8.83188e-05	*
Figure 4A	The cell death assay testing NbNRC3 carrying polymorphisms from NRC3 natural variants, co-expressed with Rpi-blb2 and AVRblb2
	Group 1	Group 2	n1	n2	z	P	P significant (*:P≤ 0.05)
	+EV	+NN(PKK)N(THK)	24	24	-8.38413	7.66513e-16	*
	+EV	+NN(PKK)N(TRK)	24	24	-8.29763	1.59317e-15	*
	+NN(PKK)N(THK)	+NN(PKK)N(TRK)	24	24	0.0865057	1	ns
	+EV	+NN(PKN)N(TRN)	24	24	-4.27338	0.000288795	*
	+NN(PKK)N(THK)	+NN(PKN)N(TRN)	24	24	4.11075	0.000591561	*
	+NN(PKK)N(TRK)	+NN(PKN)N(TRN)	24	24	4.02425	0.000857374	*
	+EV	+NN(PTN)N(TRN)	24	24	-3.72321	0.00295064	*
	+NN(PKK)N(THK)	+NN(PTN)N(TRN)	24	24	4.66093	4.72181e-05	*
	+NN(PKK)N(TRK)	+NN(PTN)N(TRN)	24	24	4.57442	7.16305e-05	*
	+NN(PKN)N(TRN)	+NN(PTN)N(TRN)	24	24	0.550176	1	ns
	+EV	+NN(STN)N(CIN)	24	24	-1.46022	1	ns
	+NN(PKK)N(THK)	+NN(STN)N(CIN)	24	24	6.92392	6.58986e-11	*
	+NN(PKK)N(TRK)	+NN(STN)N(CIN)	24	24	6.83741	1.20956e-10	*
	+NN(PKN)N(TRN)	+NN(STN)N(CIN)	24	24	2.81317	0.0735846	ns
	+NN(PTN)N(TRN)	+NN(STN)N(CIN)	24	24	2.26299	0.354545	ns
Figure 4B	The cell death assay testing N/K mutation in N88/N89 background, co-expressed with Rpi-blb2 and AVRblb2
	Group 1	Group 2	n1	n2	z	P	P significant (*:P≤ 0.05)
	+EV	+N88	30	30	-9.13841	6.33765e-19	*
	+EV	+N88NN	30	30	-5.53465	3.11843e-07	*
	+N88	+N88NN	30	30	4.09808	0.000416596	*
	+EV	+N89	30	30	-2.58895	0.0962682	ns
	+N88	+N89	30	30	6.54946	5.77462e-10	*
	+N88NN	+N89	30	30	2.80566	0.050214	ns
	+EV	+N89KK	30	30	-7.06725	1.58035e-11	*
	+N88	+N89KK	30	30	2.07116	0.383436	ns
	+N88NN	+N89KK	30	30	-1.91488	0.555078	ns
	+N89	+N89KK	30	30	-4.4783	7.52413e-05	*
Figure 5E	The cell death assay testing NbNRC3 variants carrying residues from SlNRC3 of different surface
	Group 1	Group 2	n1	n2	z	P	P significant (*:P≤ 0.05)
	+EV	+PKKicK	24	24	-6.31171	7.72715e-09	*
	+EV	+PKKTHK	24	24	-7.57925	9.7319e-13	*
	+PKKicK	+PKKTHK	24	24	-1.26754	1	ns
	+EV	+PKnTHK	24	24	-3.37923	0.0203528	*
	+PKKicK	+PKnTHK	24	24	2.93248	0.0941554	ns
	+PKKTHK	+PKnTHK	24	24	4.20001	0.000747315	*
	+EV	+stKTHn	24	24	-4.6182	0.000108385	*
	+PKKicK	+stKTHn	24	24	1.69351	1	ns
	+PKKTHK	+stKTHn	24	24	2.96105	0.0858461	ns
	+PKnTHK	+stKTHn	24	24	-1.23897	1	ns
	+EV	+stnicn	24	24	0.480521	1	ns
	+PKKicK	+stnicn	24	24	6.79223	3.09156e-10	*
	+PKKTHK	+stnicn	24	24	8.05977	2.14031e-14	*
	+PKnTHK	+stnicn	24	24	3.85975	0.00317804	*
	+stKTHn	+stnicn	24	24	5.09872	9.5749e-06	*
Figure S8A	The cell death assay, chimeric NRC3 for testing 3 major domians, co-expressed with Rpi-blb2 and AVRblb2
	Group 1	Group 2	n1	n2	z	P	P significant (*:P≤ 0.05)
	+EV	+NNN	24	24	-1.38569	1	ns
	+EV	+NNS	24	24	-6.11549	3.46535e-08	*
	+NNN	+NNS	24	24	-4.72981	8.09043e-05	*
	+EV	+NSN	24	24	-2.84989	0.157442	ns
	+NNN	+NSN	24	24	-1.46421	1	ns
	+NNS	+NSN	24	24	3.2656	0.0393239	*
	+EV	+NSS	24	24	-8.96308	1.13669e-17	*
	+NNN	+NSS	24	24	-7.57739	1.26928e-12	*
	+NNS	+NSS	24	24	-2.84758	0.158589	ns
	+NSN	+NSS	24	24	-6.11318	3.5159e-08	*
	+EV	+SNN	24	24	-1.73211	1	ns
	+NNN	+SNN	24	24	-0.346421	1	ns
	+NNS	+SNN	24	24	4.38338	0.000420658	*
	+NSN	+SNN	24	24	1.11779	1	ns
	+NSS	+SNN	24	24	7.23097	1.72642e-11	*
	+EV	+SNS	24	24	-2.26791	0.84006	ns
	+NNN	+SNS	24	24	-0.88222	1	ns
	+NNS	+SNS	24	24	3.84759	0.00429434	*
	+NSN	+SNS	24	24	0.581988	1	ns
	+NSS	+SNS	24	24	6.69517	7.75516e-10	*
	+SNN	+SNS	24	24	-0.535798	1	ns
	+EV	+SSN	24	24	-4.64436	0.00012281	*
	+NNN	+SSN	24	24	-3.25867	0.0402969	*
	+NNS	+SSN	24	24	1.47114	1	ns
	+NSN	+SSN	24	24	-1.79446	1	ns
	+NSS	+SSN	24	24	4.31872	0.000564974	*
	+SNN	+SSN	24	24	-2.91225	0.129181	ns
	+SNS	+SSN	24	24	-2.37645	0.629284	ns
	+EV	+SSS	24	24	-8.37416	2.00231e-15	*
	+NNN	+SSS	24	24	-6.98847	1.00042e-10	*
	+NNS	+SSS	24	24	-2.25867	0.860547	ns
	+NSN	+SSS	24	24	-5.52427	1.19112e-06	*
	+NSS	+SSS	24	24	0.588916	1	ns
	+SNN	+SSS	24	24	-6.64205	1.11364e-09	*
	+SNS	+SSS	24	24	-6.10625	3.67189e-08	*
	+SSN	+SSS	24	24	-3.7298	0.00689866	*
	The cell death assay, chimeric NRC3 for testing 3 major domians, co-expressed with Rpi-blb2 and AVRblb2
	Group 1	Group 2	n1	n2	z	P	P significant (*:P≤ 0.05)
	+EV	+NNN	24	24	-4.84528	4.5515e-05	*
	+EV	+NNS	24	24	-2.57045	0.365641	ns
	+NNN	+NNS	24	24	2.27484	0.824969	ns
	+EV	+NSN	24	24	-7.53121	1.80984e-12	*
	+NNN	+NSN	24	24	-2.68592	0.260387	ns
	+NNS	+NSN	24	24	-4.96076	2.52787e-05	*
	+EV	+NSS	24	24	-6.5797	1.69701e-09	*
	+NNN	+NSS	24	24	-1.73442	1	ns
	+NNS	+NSS	24	24	-4.00925	0.0021928	*
	+NSN	+NSS	24	24	0.951505	1	ns
	+EV	+SNN	24	24	-6.01619	6.42854e-08	*
	+NNN	+SNN	24	24	-1.17091	1	ns
	+NNS	+SNN	24	24	-3.44574	0.0205019	*
	+NSN	+SNN	24	24	1.51502	1	ns
	+NSS	+SNN	24	24	0.563513	1	ns
	+EV	+SNS	24	24	0.390302	1	ns
	+NNN	+SNS	24	24	5.23559	5.92064e-06	*
	+NNS	+SNS	24	24	2.96075	0.110481	ns
	+NSN	+SNS	24	24	7.92151	8.44726e-14	*
	+NSS	+SNS	24	24	6.97	1.14096e-10	*
	+SNN	+SNS	24	24	6.40649	5.36064e-09	*
	+EV	+SSN	24	24	-6.6513	1.04588e-09	*
	+NNN	+SSN	24	24	-1.80601	1	ns
	+NNS	+SSN	24	24	-4.08085	0.00161539	*
	+NSN	+SSN	24	24	0.879911	1	ns
	+NSS	+SSN	24	24	-0.0715938	1	ns
	+SNN	+SSN	24	24	-0.635106	1	ns
	+SNS	+SSN	24	24	-7.0416	6.84173e-11	*
	+EV	+SSS	24	24	-5.6051	7.49275e-07	*
	+NNN	+SSS	24	24	-0.759818	1	ns
	+NNS	+SSS	24	24	-3.03465	0.0866923	ns
	+NSN	+SSS	24	24	1.9261	1	ns
	+NSS	+SSS	24	24	0.9746	1	ns
	+SNN	+SSS	24	24	0.411087	1	ns
	+SNS	+SSS	24	24	-5.9954	7.30728e-08	*
	+SSN	+SSS	24	24	1.04619	1	ns
Figure S9A	The cell death assay, chimeric NRC3 for testing NB-ARC domain, co-expressed with Rpi-blb2 and AVRblb2
	Group 1	Group 2	n1	n2	z	P	P significant (*:P≤ 0.05)
	+EV	+NN10S	24	24	-7.67491	1.29121e-12	*
	+EV	+NN1S	24	24	-4.33959	0.00111343	*
	+NN10S	+NN1S	24	24	2.84196	0.349732	ns
	+EV	+NN2S	24	24	-7.82186	4.0597e-13	*
	+NN10S	+NN2S	24	24	-0.150259	1	ns
	+NN1S	+NN2S	24	24	-2.98107	0.224049	ns
	+EV	+NN3S	24	24	-8.98907	1.94481e-17	*
	+NN10S	+NN3S	24	24	-1.3437	1	ns
	+NN1S	+NN3S	24	24	-4.08598	0.00342351	*
	+NN2S	+NN3S	24	24	-1.19344	1	ns
	+EV	+NN4S	24	24	-2.89845	0.292511	ns
	+NN10S	+NN4S	24	24	4.31091	0.00126818	*
	+NN1S	+NN4S	24	24	1.37408	1	ns
	+NN2S	+NN4S	24	24	4.45002	0.000669728	*
	+NN3S	+NN4S	24	24	5.55493	2.16625e-06	*
	+EV	+NN5S	24	24	-2.82872	0.364529	ns
	+NN10S	+NN5S	24	24	4.9551	5.63879e-05	*
	+NN1S	+NN5S	24	24	1.74558	1	ns
	+NN2S	+NN5S	24	24	5.10536	2.57527e-05	*
	+NN3S	+NN5S	24	24	6.2988	2.33967e-08	*
	+NN4S	+NN5S	24	24	0.276627	1	ns
	+EV	+NN6S	24	24	-1.69699	1	ns
	+NN10S	+NN6S	24	24	6.11227	7.66138e-08	*
	+NN1S	+NN6S	24	24	2.81691	0.378211	ns
	+NN2S	+NN6S	24	24	6.26253	2.95447e-08	*
	+NN3S	+NN6S	24	24	7.45597	6.95832e-12	*
	+NN4S	+NN6S	24	24	1.34796	1	ns
	+NN5S	+NN6S	24	24	1.15717	1	ns
	+EV	+NN7S	24	24	-2.34562	1	ns
	+NN10S	+NN7S	24	24	5.44906	3.9497e-06	*
	+NN1S	+NN7S	24	24	2.20289	1	ns
	+NN2S	+NN7S	24	24	5.59932	1.67854e-06	*
	+NN3S	+NN7S	24	24	6.79276	8.58087e-10	*
	+NN4S	+NN7S	24	24	0.733941	1	ns
	+NN5S	+NN7S	24	24	0.493956	1	ns
	+NN6S	+NN7S	24	24	-0.663213	1	ns
	+EV	+NN8S	24	24	-8.62083	5.18457e-16	*
	+NN10S	+NN8S	24	24	-0.967186	1	ns
	+NN1S	+NN8S	24	24	-3.7374	0.0145029	*
	+NN2S	+NN8S	24	24	-0.816927	1	ns
	+NN3S	+NN8S	24	24	0.376512	1	ns
	+NN4S	+NN8S	24	24	-5.20635	1.50224e-05	*
	+NN5S	+NN8S	24	24	-5.92229	2.47644e-07	*
	+NN6S	+NN8S	24	24	-7.07946	1.12881e-10	*
	+NN7S	+NN8S	24	24	-6.41624	1.08948e-08	*
	+EV	+NN9S	24	24	-6.68851	1.75857e-09	*
	+NN10S	+NN9S	24	24	0.44772	1	ns
	+NN1S	+NN9S	24	24	-2.2396	1	ns
	+NN2S	+NN9S	24	24	0.586833	1	ns
	+NN3S	+NN9S	24	24	1.69174	1	ns
	+NN4S	+NN9S	24	24	-3.61368	0.0235468	*
	+NN5S	+NN9S	24	24	-4.13981	0.00271119	*
	+NN6S	+NN9S	24	24	-5.21114	1.4639e-05	*
	+NN7S	+NN9S	24	24	-4.59713	0.000334117	*
	+NN8S	+NN9S	24	24	1.34316	1	ns
	+EV	+NNS	24	24	-4.60064	0.000328526	*
	+NN10S	+NNS	24	24	3.14336	0.130278	ns
	+NN1S	+NNS	24	24	0.068224	1	ns
	+NN2S	+NNS	24	24	3.29361	0.0771483	ns
	+NN3S	+NNS	24	24	4.48705	0.000563277	*
	+NN4S	+NNS	24	24	-1.40072	1	ns
	+NN5S	+NNS	24	24	-1.81175	1	ns
	+NN6S	+NNS	24	24	-2.96892	0.233105	ns
	+NN7S	+NNS	24	24	-2.3057	1	ns
	+NN8S	+NNS	24	24	4.11054	0.00307891	*
	+NN9S	+NNS	24	24	2.46246	1	ns
	+EV	+NSS	24	24	-8.61517	5.44753e-16	*
	+NN10S	+NSS	24	24	-1.21471	1	ns
	+NN1S	+NSS	24	24	-3.88875	0.00785926	*
	+NN2S	+NSS	24	24	-1.06954	1	ns
	+NN3S	+NSS	24	24	0.0834277	1	ns
	+NN4S	+NSS	24	24	-5.3147	8.33296e-06	*
	+NN5S	+NSS	24	24	-6.00179	1.52219e-07	*
	+NN6S	+NSS	24	24	-7.11972	8.43523e-11	*
	+NN7S	+NSS	24	24	-6.479	7.20202e-09	*
	+NN8S	+NSS	24	24	-0.280317	1	ns
	+NN9S	+NSS	24	24	-1.56461	1	ns
	+NNS	+NSS	24	24	-4.25148	0.00165645	*
	The cell death assay, chimeric NRC3 for testing NB-ARC domain, co-expressed with Pto and AvrPto
	Group 1	Group 2	n1	n2	z	P	P significant (*:P≤ 0.05)
	+EV	+NN10S	24	24	-6.82709	6.75908e-10	*
	+EV	+NN1S	24	24	-3.38173	0.0561833	ns
	+NN10S	+NN1S	24	24	3.44536	0.0444841	*
	+EV	+NN2S	24	24	-6.26265	2.9522e-08	*
	+NN10S	+NN2S	24	24	0.564438	1	ns
	+NN1S	+NN2S	24	24	-2.88092	0.309285	ns
	+EV	+NN3S	24	24	-9.44096	2.88113e-19	*
	+NN10S	+NN3S	24	24	-3.1203	0.140918	ns
	+NN1S	+NN3S	24	24	-6.31008	2.17529e-08	*
	+NN2S	+NN3S	24	24	-3.64287	0.0210297	*
	+EV	+NN4S	24	24	-6.7651	1.0391e-09	*
	+NN10S	+NN4S	24	24	0.0619903	1	ns
	+NN1S	+NN4S	24	24	-3.38337	0.0558506	ns
	+NN2S	+NN4S	24	24	-0.502448	1	ns
	+NN3S	+NN4S	24	24	3.1777	0.115791	ns
	+EV	+NN5S	24	24	-2.47472	1	ns
	+NN10S	+NN5S	24	24	4.35237	0.00105045	*
	+NN1S	+NN5S	24	24	0.907016	1	ns
	+NN2S	+NN5S	24	24	3.78793	0.0118486	*
	+NN3S	+NN5S	24	24	7.14982	6.77768e-11	*
	+NN4S	+NN5S	24	24	4.29038	0.00139126	*
	+EV	+NN6S	24	24	-1.90375	1	ns
	+NN10S	+NN6S	24	24	4.92333	6.63638e-05	*
	+NN1S	+NN6S	24	24	1.47798	1	ns
	+NN2S	+NN6S	24	24	4.3589	0.00101962	*
	+NN3S	+NN6S	24	24	7.67843	1.25622e-12	*
	+NN4S	+NN6S	24	24	4.86134	9.09413e-05	*
	+NN5S	+NN6S	24	24	0.570963	1	ns
	+EV	+NN7S	24	24	-2.42415	1	ns
	+NN10S	+NN7S	24	24	4.40294	0.000832982	*
	+NN1S	+NN7S	24	24	0.957587	1	ns
	+NN2S	+NN7S	24	24	3.8385	0.00965531	*
	+NN3S	+NN7S	24	24	7.19664	4.81382e-11	*
	+NN4S	+NN7S	24	24	4.34095	0.00110656	*
	+NN5S	+NN7S	24	24	0.050571	1	ns
	+NN6S	+NN7S	24	24	-0.520392	1	ns
	+EV	+NN8S	24	24	-8.55792	8.96366e-16	*
	+NN10S	+NN8S	24	24	-1.73083	1	ns
	+NN1S	+NN8S	24	24	-5.17619	1.76641e-05	*
	+NN2S	+NN8S	24	24	-2.29527	1	ns
	+NN3S	+NN8S	24	24	1.51786	1	ns
	+NN4S	+NN8S	24	24	-1.79282	1	ns
	+NN5S	+NN8S	24	24	-6.08321	9.18865e-08	*
	+NN6S	+NN8S	24	24	-6.65417	2.22226e-09	*
	+NN7S	+NN8S	24	24	-6.13378	6.69373e-08	*
	+EV	+NN9S	24	24	-2.93475	0.260376	ns
	+NN10S	+NN9S	24	24	3.89234	0.00774406	*
	+NN1S	+NN9S	24	24	0.446983	1	ns
	+NN2S	+NN9S	24	24	3.3279	0.0682525	ns
	+NN3S	+NN9S	24	24	6.72391	1.37992e-09	*
	+NN4S	+NN9S	24	24	3.83035	0.00998106	*
	+NN5S	+NN9S	24	24	-0.460033	1	ns
	+NN6S	+NN9S	24	24	-1.031	1	ns
	+NN7S	+NN9S	24	24	-0.510604	1	ns
	+NN8S	+NN9S	24	24	5.62317	1.46236e-06	*
	+EV	+NNS	24	24	-5.47146	3.48149e-06	*
	+NN10S	+NNS	24	24	1.35563	1	ns
	+NN1S	+NNS	24	24	-2.08973	1	ns
	+NN2S	+NNS	24	24	0.791192	1	ns
	+NN3S	+NNS	24	24	4.37537	0.00094555	*
	+NN4S	+NNS	24	24	1.29364	1	ns
	+NN5S	+NNS	24	24	-2.99674	0.212848	ns
	+NN6S	+NNS	24	24	-3.5677	0.0280895	*
	+NN7S	+NNS	24	24	-3.04731	0.1801	ns
	+NN8S	+NNS	24	24	3.08646	0.157991	ns
	+NN9S	+NNS	24	24	-2.53671	0.872822	ns
	+EV	+NSS	24	24	-9.63949	4.24768e-20	*
	+NN10S	+NSS	24	24	-2.8124	0.38355	ns
	+NN1S	+NSS	24	24	-6.25776	3.04632e-08	*
	+NN2S	+NSS	24	24	-3.37684	0.0571925	ns
	+NN3S	+NSS	24	24	0.516527	1	ns
	+NN4S	+NSS	24	24	-2.87439	0.315749	ns
	+NN5S	+NSS	24	24	-7.16477	6.07741e-11	*
	+NN6S	+NSS	24	24	-7.73574	8.0189e-13	*
	+NN7S	+NSS	24	24	-7.21534	4.19623e-11	*
	+NN8S	+NSS	24	24	-1.08157	1	ns
	+NN9S	+NSS	24	24	-6.70474	1.57377e-09	*
	+NNS	+NSS	24	24	-4.16803	0.00239648	*
Figure S10A	The cell death assay, chimeric NRC3 for testing LRR domain, co-expressed with Pto and AvrPto
	Group 1	Group 2	n1	n2	z	P	P significant (*:P≤ 0.05)
	+EV	+NSN	18	18	-6.52159	2.50437e-09	*
	+EV	+NSN1	18	18	-4.88212	3.77834e-05	*
	+NSN	+NSN1	18	18	0.442741	1	ns
	+EV	+NSN2	18	18	-3.33407	0.0308105	*
	+NSN	+NSN2	18	18	3.18752	0.0516597	ns
	NSN1	+NSN2	18	18	2.15986	1	ns
	+EV	+NSN25	18	18	-2.93838	0.118776	ns
	+NSN	+NSN25	18	18	3.58321	0.0122183	*
	+NSN1	+NSN25	18	18	2.48294	0.469093	ns
	+NSN2	+NSN25	18	18	0.395692	1	ns
	+EV	+NSN3	18	18	-2.44743	0.517967	ns
	+NSN	+NSN3	18	18	4.07416	0.00166249	*
	+NSN1	+NSN3	18	18	2.8838	0.141448	ns
	+NSN2	+NSN3	18	18	0.886643	1	ns
	+NSN25	+NSN3	18	18	0.490951	1	ns
	+EV	+NSN4	18	18	-4.16942	0.00109935	*
	+NSN	+NSN4	18	18	2.35217	0.671914	ns
	+NSN1	+NSN4	18	18	1.4778	1	ns
	+NSN2	+NSN4	18	18	-0.83535	1	ns
	+NSN25	+NSN4	18	18	-1.23104	1	ns
	+NSN3	+NSN4	18	18	-1.72199	1	ns
	+EV	+NSN5	18	18	-4.8802	3.81519e-05	*
	+NSN	+NSN5	18	18	1.64139	1	ns
	+NSN1	+NSN5	18	18	0.897448	1	ns
	+NSN2	+NSN5	18	18	-1.54613	1	ns
	+NSN25	+NSN5	18	18	-1.94182	1	ns
	+NSN3	+NSN5	18	18	-2.43277	0.539413	ns
	+NSN4	+NSN5	18	18	-0.71078	1	ns
	+EV	+NSS	18	18	-3.69748	0.00783887	*
	+NSN	+NSS	18	18	1.62737	1	ns
	+NSN1	+NSS	18	18	1.02592	1	ns
	+NSN2	+NSS	18	18	-0.975226	1	ns
	+NSN25	+NSS	18	18	-1.29831	1	ns
	+NSN3	+NSS	18	18	-1.69917	1	ns
	+NSN4	+NSS	18	18	-0.293166	1	ns
	+NSN5	+NSS	18	18	0.287183	1	ns
Figure S11A	The cell death assay, chimeric NRC3 for testing region 2 of LRR domain, co-expressed with Rpi-blb2 and AVRblb2
	Group 1	Group 2	n1	n2	z	P	P significant (*:P≤ 0.05)
	+EV	+NSN	36	36	-4.48675	0.000108478	*
	+EV	+NSNI644T	36	36	-6.86383	1.00561e-10	*
	+NSN	+NSNI644T	36	36	-2.74836	0.0898413	ns
	+EV	+NSNsp2	36	36	-6.7409	2.36111e-10	*
	+NSN	+NSNsp2	36	36	-2.61879	0.132365	ns
	+NSNI644T	+NSNsp2	36	36	0.122924	1	ns
	+EV	+NSNT607A	36	36	-1.09967	1	ns
	+NSN	+NSNT607A	36	36	3.32759	0.0131402	*
	+NSNI644T	+NSNT607A	36	36	5.76415	1.23105e-07	*
	+NSNsp2	+NSNT607A	36	36	5.64123	2.53264e-07	*
	The cell death assay, chimeric NRC3 for testing region 2 of LRR domain, co-expressed with Pto and AvrPto
	Group 1	Group 2	n1	n2	z	P	P significant (*:P≤ 0.05)
	+EV	+I642T	24	24	-6.44819	1.13195e-09	*
	+EV	+NSN	24	24	-5.38594	7.20676e-07	*
	+I642T	+NSN	24	24	1.06225	1	ns
	+EV	#REF!	24	24	-6.21997	4.97248e-09	*
	+I642T	#REF!	24	24	0.228218	1	ns
	+NSN	#REF!	24	24	-0.834032	1	ns
	+EV	+T607A	24	24	-5.84652	5.01953e-08	*
	+I642T	+T607A	24	24	0.601665	1	ns
	+NSN	+T607A	24	24	-0.460585	1	ns
	#REF!	+T607A	24	24	0.373447	1	ns
Figure S11B	The cell death assay, chimeric NRC3 for testing region 2 of LRR domain (NSN5 background), co-expressed with Pto and AvrPto
	Group 1	Group 2	n1	n2	z	P	P significant (*:P≤ 0.05)
	+EV	+NSN(T+5)	24	24	-5.78845	7.1038e-08	*
	+EV	+NSN25	24	24	-5.56598	2.60676e-07	*
	+NSN(T+5)	+NSN25	24	24	-0.0775819	1	ns
	+EV	+NSN5	24	24	-6.01231	1.82893e-08	*
	+NSN(T+5)	+NSN5	24	24	-0.209404	1	ns
	+NSN25	+NSN5	24	24	-0.122077	1	ns
Figure S12A	The cell death assay, chimeric NRC3 for testing region 5 of LRR domain, co-expressed with Rpi-blb2 and AVRblb2
	Group 1	Group 2	n1	n2	z	P	P significant (*:P≤ 0.05)
	+EV	+NSN	24	24	-1.9103	1	ns
	+EV	+NSNsp5	24	24	-7.52338	1.49459e-12	*
	+NSN	+NSNsp5	24	24	-5.67786	3.81899e-07	*
	+EV	+NSNsp5a	24	24	-0.93404	1	ns
	+NSN	+NSNsp5a	24	24	0.976257	1	ns
	+NSNsp5	+NSNsp5a	24	24	6.62101	9.98902e-10	*
	+EV	+NSNsp5b	24	24	-6.69132	6.19282e-10	*
	+NSN	+NSNsp5b	24	24	-4.78102	4.88344e-05	*
	+NSNsp5	+NSNsp5b	24	24	1.05895	1	ns
	+NSNsp5a	+NSNsp5b	24	24	-5.75728	2.3935e-07	*
	+EV	+NSNsp5c	24	24	-3.4855	0.0137541	*
	+NSN	+NSNsp5c	24	24	-1.5752	1	ns
	+NSNsp5	+NSNsp5c	24	24	4.15607	0.000906567	*
	+NSNsp5a	+NSNsp5c	24	24	-2.55146	0.300363	ns
	+NSNsp5b	+NSNsp5c	24	24	3.20582	0.0377104	*
	+EV	+NSNsp5d	24	24	-0.461743	1	ns
	+NSN	+NSNsp5d	24	24	1.44855	1	ns
	+NSNsp5	+NSNsp5d	24	24	7.07729	4.11592e-11	*
	+NSNsp5a	+NSNsp5d	24	24	0.472297	1	ns
	+NSNsp5b	+NSNsp5d	24	24	6.22957	1.30958e-08	*
	+NSNsp5c	+NSNsp5d	24	24	3.02376	0.0699039	ns
	+EV	+NSNsp5e	24	24	-5.21902	5.03655e-06	*
	+NSN	+NSNsp5e	24	24	-3.30872	0.0262427	*
	+NSNsp5	+NSNsp5e	24	24	2.48133	0.366499	ns
	+NSNsp5a	+NSNsp5e	24	24	-4.28498	0.000511726	*
	+NSNsp5b	+NSNsp5e	24	24	1.4723	1	ns
	+NSNsp5c	+NSNsp5e	24	24	-1.73352	1	ns
	+NSNsp5d	+NSNsp5e	24	24	-4.75727	5.49433e-05	*
	The cell death assay, chimeric NRC3 for testing region 5 of LRR domain, co-expressed with Pto and AvrPto
	Group 1	Group 2	n1	n2	z	P	P significant (*:P≤ 0.05)
	+EV	+NSN	24	24	-5.02859	1.38349e-05	*
	+EV	+NSN5	24	24	-7.20262	1.65384e-11	*
	+NSN	+NSN5	24	24	-2.17403	0.831674	ns
	+EV	+NSN5a	24	24	-5.67015	3.99485e-07	*
	+NSN	+NSN5a	24	24	-0.641561	1	ns
	+NSN5	+NSN5a	24	24	1.53247	1	ns
	+EV	+NSN5b	24	24	-5.27275	3.76315e-06	*
	+NSN	+NSN5b	24	24	-0.244157	1	ns
	+NSN5	+NSN5b	24	24	1.92988	1	ns
	+NSN5a	+NSN5b	24	24	0.397404	1	ns
	+EV	+NSN5c	24	24	-6.28054	9.44713e-09	*
	+NSN	+NSN5c	24	24	-1.25195	1	ns
	+NSN5	+NSN5c	24	24	0.922081	1	ns
	+NSN5a	+NSN5c	24	24	-0.610392	1	ns
	+NSN5b	+NSN5c	24	24	-1.0078	1	ns
	+EV	+NSN5d	24	24	-6.41041	4.06357e-09	*
	+NSN	+NSN5d	24	24	-1.38182	1	ns
	+NSN5	+NSN5d	24	24	0.79221	1	ns
	+NSN5a	+NSN5d	24	24	-0.740262	1	ns
	+NSN5b	+NSN5d	24	24	-1.13767	1	ns
	+NSN5c	+NSN5d	24	24	-0.129871	1	ns
	+EV	+NSN5e	24	24	-6.02599	4.70605e-08	*
	+NSN	+NSN5e	24	24	-0.997406	1	ns
	+NSN5	+NSN5e	24	24	1.17663	1	ns
	+NSN5a	+NSN5e	24	24	-0.355845	1	ns
	+NSN5b	+NSN5e	24	24	-0.753249	1	ns
	+NSN5c	+NSN5e	24	24	0.254546	1	ns
	+NSN5d	+NSN5e	24	24	0.384417	1	ns
Figure S12B	The cell death assay, chimeric NRC3 for testing region 5 of LRR domain (NSN2 background), co-expressed with Pto and AvrPto
	Group 1	Group 2	n1	n2	z	P	P significant (*:P≤ 0.05)
	+EV	+NSN2	24	24	-7.19401	2.26489e-11	*
	+EV	+NSN25	24	24	-6.27484	1.25995e-08	*
	+NSN2	+NSN25	24	24	0.919171	1	ns
	+EV	+NSN25a	24	24	-7.80372	2.16397e-13	*
	+NSN2	+NSN25a	24	24	-0.609701	1	ns
	+NSN25	+NSN25a	24	24	-1.52887	1	ns
	+EV	+NSN25b	24	24	-6.72519	6.31304e-10	*
	+NSN2	+NSN25b	24	24	0.468823	1	ns
	+NSN25	+NSN25b	24	24	-0.450348	1	ns
	+NSN25a	+NSN25b	24	24	1.07852	1	ns
	+EV	+NSN25be	24	24	-5.06006	1.50885e-05	*
	+NSN2	+NSN25be	24	24	2.13395	1	ns
	+NSN25	+NSN25be	24	24	1.21478	1	ns
	+NSN25a	+NSN25be	24	24	2.74366	0.218733	ns
	+NSN25b	+NSN25be	24	24	1.66513	1	ns
	+EV	+NSN25c	24	24	-4.37415	0.000438872	*
	+NSN2	+NSN25c	24	24	2.81987	0.172956	ns
	+NSN25	+NSN25c	24	24	1.9007	1	ns
	+NSN25a	+NSN25c	24	24	3.42957	0.0217634	*
	+NSN25b	+NSN25c	24	24	2.35105	0.673947	ns
	+NSN25be	+NSN25c	24	24	0.685914	1	ns
	+EV	+NSN25d	24	24	-4.92842	2.98431e-05	*
	+NSN2	+NSN25d	24	24	2.26559	0.845143	ns
	+NSN25	+NSN25d	24	24	1.34642	1	ns
	+NSN25a	+NSN25d	24	24	2.8753	0.145313	ns
	+NSN25b	+NSN25d	24	24	1.79677	1	ns
	+NSN25be	+NSN25d	24	24	0.13164	1	ns
	+NSN25c	+NSN25d	24	24	-0.554274	1	ns
	+EV	+NSN25e	24	24	-5.52888	1.16019e-06	*
	+NSN2	+NSN25e	24	24	1.66513	1	ns
	+NSN25	+NSN25e	24	24	0.74596	1	ns
	+NSN25a	+NSN25e	24	24	2.27483	0.824975	ns
	+NSN25b	+NSN25e	24	24	1.19631	1	ns
	+NSN25be	+NSN25e	24	24	-0.468823	1	ns
	+NSN25c	+NSN25e	24	24	-1.15474	1	ns
	+NSN25d	+NSN25e	24	24	-0.600463	1	ns
Figure S13A	The cell death assay, NN3NT5be, co-expressed with Pto and AvrPto
	Group 1	Group 2	n1	n2	z	P	P significant (*:P≤ 0.05)
	+EV	+NN3N(T5be)	24	24	-6.47723	9.34191e-10	*
	+EV	+NNS	24	24	-3.43571	0.00590994	*
	+NN3N(T5be)	+NNS	24	24	3.04152	0.0235387	*
	+EV	+NSS	24	24	-8.36107	6.21531e-16	*
	+NN3N(T5be)	+NSS	24	24	-1.88383	0.595875	ns
	+NNS	+NSS	24	24	-4.92535	8.42079e-06	*
Figure S15A	The cell death assay testing PKKTHK and PKKTHKI, co-expressed with Pto and AvrPto
	Group 1	Group 2	n1	n2	z	P	P significant (*:P≤ 0.05)
	+EV	+NN(PKK)N(THK)	24	24	-8.12808	6.54235e-15	*
	+EV	+NN(PKK)N(THKI)	24	24	-6.16613	1.04974e-08	*
	+NN(PKK)N(THK)	+NN(PKK)N(THKI)	24	24	1.96195	0.746526	ns
	+EV	+NN3N(T5be)	24	24	-5.83048	8.28999e-08	*
	+NN(PKK)N(THK)	+NN3N(T5be)	24	24	2.29759	0.323776	ns
	+NN(PKK)N(THKI)	+NN3N(T5be)	24	24	0.335642	1	ns
	+EV	+NNN	24	24	-4.52598	9.0175e-05	*
	+NN(PKK)N(THK)	+NNN	24	24	3.6021	0.0047349	*
	+NN(PKK)N(THKI)	+NNN	24	24	1.64015	1	ns
	+NN3N(T5be)	+NNN	24	24	1.30451	1	ns
	+EV	+SSS	24	24	-5.24571	2.33527e-06	*
	+NN(PKK)N(THK)	+SSS	24	24	2.88237	0.0592044	ns
	+NN(PKK)N(THKI)	+SSS	24	24	0.920421	1	ns
	+NN3N(T5be)	+SSS	24	24	0.584779	1	ns
	+NNN	+SSS	24	24	-0.719727	1	ns
Figure S16A	The cell death assay testing NbNRC3 variants carrying polymorphisms from natural variants, co-expressed with Pto and AvrPto
	Group 1	Group 2	n1	n2	z	P	P significant (*:P≤ 0.05)
	+EV	+PKKTHK	24	24	-5.70202	1.77594e-07	*
	+EV	+PKKTRK	24	24	-6.73814	2.40636e-10	*
	+PKKTHK	+PKKTRK	24	24	-1.11914	1	ns
	+EV	+PKNTRN	24	24	-6.04628	2.22343e-08	*
	+PKKTHK	+PKNTRN	24	24	-0.371844	1	ns
	+PKKTRK	+PKNTRN	24	24	0.747297	1	ns
	+EV	+PTNTRN	24	24	-6.67464	3.71764e-10	*
	+PKKTHK	+PTNTRN	24	24	-1.05055	1	ns
	+PKKTRK	+PTNTRN	24	24	0.0685925	1	ns
	+PKNTRN	+PTNTRN	24	24	-0.678705	1	ns
	+EV	+STNICN	24	24	-2.51343	0.179343	ns
	+PKKTHK	+STNICN	24	24	3.44407	0.00859554	*
	+PKKTRK	+STNICN	24	24	4.56321	7.55673e-05	*
	+PKNTRN	+STNICN	24	24	3.81591	0.00203523	*
	+PTNTRN	+STNICN	24	24	4.49461	0.000104544	*
Figure S17A	The cell death assay testing N/K swapping in N88/N89, co-expressed with Pto and AvrPto
	Group 1	Group 2	n1	n2	z	P	P significant (*:P≤ 0.05)
	+EV	+N88	24	24	-4.51456	6.34479e-05	*
	+EV	+N88NN	24	24	-6.26146	3.81378e-09	*
	+N88	+N88NN	24	24	-1.7469	0.806542	ns
	+EV	+N89	24	24	-7.71791	1.18254e-13	*
	+N88	+N89	24	24	-3.20335	0.013584	*
	+N88NN	+N89	24	24	-1.45644	1	ns
	+EV	+N89KK	24	24	-5.40669	6.42017e-07	*
	+N88	+N89KK	24	24	-0.892124	1	ns
	+N88NN	+N89KK	24	24	0.854779	1	ns
	+N89	+N89KK	24	24	2.31122	0.208205	ns
Figure S19A	The cell death assay testing NbNRC3 variants carrying sreudes from SlNRC3 on different surface, co-expressed with Pto and AvrPto
	Group 1	Group 2	n1	n2	z	P	P significant (*:P≤ 0.05)
	+EV	+NNN	24	24	-6.90667	7.44237e-11	*
	+EV	+PKKicK	24	24	-6.95511	5.28412e-11	*
	+NNN	+PKKicK	24	24	-0.0484436	1	ns
	+EV	+PKKTHK	24	24	-5.55717	4.11272e-07	*
	+NNN	+PKKTHK	24	24	1.3495	1	ns
	+PKKicK	+PKKTHK	24	24	1.39794	1	ns
	+EV	+PKnTHK	24	24	-4.79592	2.42901e-05	*
	+NNN	+PKnTHK	24	24	2.11076	0.521899	ns
	+PKKicK	+PKnTHK	24	24	2.1592	0.46252	ns
	+PKKTHK	+PKnTHK	24	24	0.761256	1	ns
	+EV	+stKTHn	24	24	-5.68174	1.99996e-07	*
	+NNN	+stKTHn	24	24	1.22493	1	ns
	+PKKicK	+stKTHn	24	24	1.27337	1	ns
	+PKKTHK	+stKTHn	24	24	-0.124569	1	ns
	+PKnTHK	+stKTHn	24	24	-0.885826	1	ns
Statistical tests	Tukey's HSD test
The y variable used in the test	lesion_size_cm2
Group 1, Group 2	the compared groups in the pairwise test
n,n1,n2	Sample counts
P	p-value
P significant	the significant level of p-values
Figure 6D	The infection assay
	Group 1	Group 2	n1	n2	diff	P	P significant (*:P≤ 0.001)
	NbNRC3	EV	54	54	0.143641	0.62287	ns
	NbNRC4	EV	54	54	-0.546388	1.88595e-06	*
	PKKTHKI	EV	42	54	-0.433662	0.000859949	*
	SlNRC3	EV	54	54	-0.43296	0.000295123	*
	NbNRC4	NbNRC3	54	54	-0.69003	9.17215e-10	*
	PKKTHKI	NbNRC3	42	54	-0.577304	2.56657e-06	*
	SlNRC3	NbNRC3	54	54	-0.576601	4.21548e-07	*
	PKKTHKI	NbNRC4	42	54	0.112726	0.839465	ns
	SlNRC3	NbNRC4	54	54	0.113429	0.800076	ns
	SlNRC3	PKKTHKI	54	42	0.000702454	1	ns
